# Supplementary material for: Evolution of drought and frost responses in cool season grasses (Pooideae): was drought tolerance a precursor to frost tolerance?
Source: J Exp Bot. 2024 Jul 27;75(20):6405–22. doi: 10.1093/jxb/erae316 (PMC11522984; doi:10.1093/jxb/erae316)
Supplement: erae316_suppl_Supplementary_Dataset_S2 [file erae316_suppl_supplementary_dataset_s2.xlsx]

## Sheet: Data2
Tribe	Species name from source	SR	ID	Treatment	Conductivity.Shaking	Conductivity.Boiling	Regrowth.2weeks	Regrowth.3weeks	Fresh.Weight	Dry.weight	Drought.date	Drought.days	Fluorescence	Moisture
POE	Poa trivialis	3	SR3-26	Start conductivity	0	0.08	NA	NA	NA	NA	NA	NA	NA	NA
POE	Poa trivialis	3	SR3-40	Start conductivity	0	0.12	NA	NA	NA	NA	NA	NA	NA	NA
POE	Poa trivialis	3	SR3-47	Start conductivity	0	0.08	NA	NA	NA	NA	NA	NA	NA	NA
POE	Poa trivialis	3	SR3-8	Start conductivity	0	0.14	NA	NA	NA	NA	NA	NA	NA	NA
POE	Deschampsia cespitosa	4	SR4-14	Start conductivity	0	0.06	NA	NA	NA	NA	NA	NA	NA	NA
POE	Deschampsia cespitosa	4	SR4-24	Start conductivity	0	0.06	NA	NA	NA	NA	NA	NA	NA	NA
POE	Deschampsia cespitosa	4	SR4-37	Start conductivity	0	0.04	NA	NA	NA	NA	NA	NA	NA	NA
POE	Deschampsia cespitosa	4	SR4-40	Start conductivity	0	0.06	NA	NA	NA	NA	NA	NA	NA	NA
POE	Poa alpina	5	SR5-24	Start conductivity	0	0.04	NA	NA	NA	NA	NA	NA	NA	NA
POE	Poa alpina	5	SR5-31	Start conductivity	0	0.06	NA	NA	NA	NA	NA	NA	NA	NA
POE	Poa alpina	5	SR5-38	Start conductivity	0	0.1	NA	NA	NA	NA	NA	NA	NA	NA
POE	Poa alpina	5	SR5-7	Start conductivity	0	0.06	NA	NA	NA	NA	NA	NA	NA	NA
POE	Phleum alpinum	6	SR6-22	Start conductivity	0	0.06	NA	NA	NA	NA	NA	NA	NA	NA
POE	Phleum alpinum	6	SR6-34	Start conductivity	0	0.06	NA	NA	NA	NA	NA	NA	NA	NA
POE	Phleum alpinum	6	SR6-39	Start conductivity	0	0.06	NA	NA	NA	NA	NA	NA	NA	NA
POE	Phleum alpinum	6	SR6-47	Start conductivity	0	0.06	NA	NA	NA	NA	NA	NA	NA	NA
POE	Lolium perenne	7	SR7-17	Start conductivity	0	0.06	NA	NA	NA	NA	NA	NA	NA	NA
POE	Lolium perenne	7	SR7-18	Start conductivity	0	0.08	NA	NA	NA	NA	NA	NA	NA	NA
POE	Lolium perenne	7	SR7-26	Start conductivity	0	0.1	NA	NA	NA	NA	NA	NA	NA	NA
POE	Dactylis glomerata	8	SR8-26	Start conductivity	0	0.06	NA	NA	NA	NA	NA	NA	NA	NA
POE	Dactylis glomerata	8	SR8-41	Start conductivity	0	0.06	NA	NA	NA	NA	NA	NA	NA	NA
POE	Dactylis glomerata	8	SR8-46	Start conductivity	0	0.1	NA	NA	NA	NA	NA	NA	NA	NA
POE	Dactylis glomerata	8	SR8-9	Start conductivity	0	0.1	NA	NA	NA	NA	NA	NA	NA	NA
POE	Poa alopecurus	9	SR9-19	Start conductivity	0	0.04	NA	NA	NA	NA	NA	NA	NA	NA
POE	Poa alopecurus	9	SR9-3	Start conductivity	0	0.06	NA	NA	NA	NA	NA	NA	NA	NA
POE	Poa alopecurus	9	SR9-6	Start conductivity	0	0.04	NA	NA	NA	NA	NA	NA	NA	NA
POE	Poa alopecurus	9	SR9-7	Start conductivity	0	0.06	NA	NA	NA	NA	NA	NA	NA	NA
POE	Poa bulbosa	10	SR10-20	Start conductivity	0	0.06	NA	NA	NA	NA	NA	NA	NA	NA
POE	Poa bulbosa	10	SR10-27	Start conductivity	0	0.02	NA	NA	NA	NA	NA	NA	NA	NA
POE	Poa bulbosa	10	SR10-28	Start conductivity	0	0.04	NA	NA	NA	NA	NA	NA	NA	NA
POE	Poa bulbosa	10	SR10-31	Start conductivity	0	0.04	NA	NA	NA	NA	NA	NA	NA	NA
POE	Festuca pratensis	11	SR11-2	Start conductivity	0	0.14	NA	NA	NA	NA	NA	NA	NA	NA
POE	Festuca pratensis	11	SR11-38	Start conductivity	0	0.08	NA	NA	NA	NA	NA	NA	NA	NA
POE	Festuca pratensis	11	SR11-6	Start conductivity	0	0.08	NA	NA	NA	NA	NA	NA	NA	NA
POE	Festuca pratensis	11	SR11-9	Start conductivity	0	0.24	NA	NA	NA	NA	NA	NA	NA	NA
POE	Sesleria autumnalis	13	SR13-10	Start conductivity	0	0.06	NA	NA	NA	NA	NA	NA	NA	NA
POE	Sesleria autumnalis	13	SR13-23	Start conductivity	0	0.06	NA	NA	NA	NA	NA	NA	NA	NA
POE	Sesleria autumnalis	13	SR13-29	Start conductivity	0	0.04	NA	NA	NA	NA	NA	NA	NA	NA
POE	Sesleria autumnalis	13	SR13-34	Start conductivity	0	0.06	NA	NA	NA	NA	NA	NA	NA	NA
POE	Vulpia myuros	14	SR14-14	Start conductivity	0	0.04	NA	NA	NA	NA	NA	NA	NA	NA
POE	Vulpia myuros	14	SR14-20	Start conductivity	0	0.06	NA	NA	NA	NA	NA	NA	NA	NA
POE	Vulpia myuros	14	SR14-3	Start conductivity	0	0.06	NA	NA	NA	NA	NA	NA	NA	NA
POE	Vulpia myuros	14	SR14-37	Start conductivity	0	0.06	NA	NA	NA	NA	NA	NA	NA	NA
POE	Phleum nodosum	15	SR15-12	Start conductivity	0	0.06	NA	NA	NA	NA	NA	NA	NA	NA
POE	Phleum nodosum	15	SR15-21	Start conductivity	0	0.04	NA	NA	NA	NA	NA	NA	NA	NA
POE	Phleum nodosum	15	SR15-25	Start conductivity	0	0.04	NA	NA	NA	NA	NA	NA	NA	NA
POE	Phleum nodosum	15	SR15-44	Start conductivity	0	0.04	NA	NA	NA	NA	NA	NA	NA	NA
POE	Puccinellia distans	16	SR16-33	Start conductivity	0	0.04	NA	NA	NA	NA	NA	NA	NA	NA
POE	Puccinellia distans	16	SR16-4	Start conductivity	0	0.04	NA	NA	NA	NA	NA	NA	NA	NA
POE	Puccinellia distans	16	SR16-41	Start conductivity	0	0.06	NA	NA	NA	NA	NA	NA	NA	NA
POE	Puccinellia distans	16	SR16-45	Start conductivity	0	0.06	NA	NA	NA	NA	NA	NA	NA	NA
POE	Festuca rubra	17	SR17-13	Start conductivity	0	0.06	NA	NA	NA	NA	NA	NA	NA	NA
POE	Festuca rubra	17	SR17-19	Start conductivity	0	0.06	NA	NA	NA	NA	NA	NA	NA	NA
POE	Festuca rubra	17	SR17-27	Start conductivity	0	0.06	NA	NA	NA	NA	NA	NA	NA	NA
POE	Festuca rubra	17	SR17-33	Start conductivity	0	0.1	NA	NA	NA	NA	NA	NA	NA	NA
POE	Festuca arundinacea	18	SR18-27	Start conductivity	0	0.22	NA	NA	NA	NA	NA	NA	NA	NA
POE	Festuca arundinacea	18	SR18-34	Start conductivity	0	0.22	NA	NA	NA	NA	NA	NA	NA	NA
POE	Festuca arundinacea	18	SR18-37	Start conductivity	0	0.1	NA	NA	NA	NA	NA	NA	NA	NA
POE	Festuca arundinacea	18	SR18-8	Start conductivity	0	0.18	NA	NA	NA	NA	NA	NA	NA	NA
POE	Phleum pratense	19	SR19-13	Start conductivity	0	0.14	NA	NA	NA	NA	NA	NA	NA	NA
POE	Phleum pratense	19	SR19-20	Start conductivity	0	0.14	NA	NA	NA	NA	NA	NA	NA	NA
POE	Phleum pratense	19	SR19-26	Start conductivity	0	0.06	NA	NA	NA	NA	NA	NA	NA	NA
POE	Phleum pratense	19	SR19-38	Start conductivity	0	0.08	NA	NA	NA	NA	NA	NA	NA	NA
POE	Holcus lanatus	20	SR20-29	Start conductivity	0	0.18	NA	NA	NA	NA	NA	NA	NA	NA
POE	Holcus lanatus	20	SR20-41	Start conductivity	0	0.08	NA	NA	NA	NA	NA	NA	NA	NA
POE	Holcus lanatus	20	SR20-45	Start conductivity	0	0.1	NA	NA	NA	NA	NA	NA	NA	NA
POE	Holcus lanatus	20	SR20-48	Start conductivity	0	0.12	NA	NA	NA	NA	NA	NA	NA	NA
POE	Festuca ovina	21	SR21-16	Start conductivity	0	0.04	NA	NA	NA	NA	NA	NA	NA	NA
POE	Festuca ovina	21	SR21-27	Start conductivity	0	0.04	NA	NA	NA	NA	NA	NA	NA	NA
POE	Festuca ovina	21	SR21-29	Start conductivity	0	0.06	NA	NA	NA	NA	NA	NA	NA	NA
POE	Festuca ovina	21	SR21-5	Start conductivity	0	0.04	NA	NA	NA	NA	NA	NA	NA	NA
POE	Cynosurus cristatus	22	SR22-42	Start conductivity	0	0.06	NA	NA	NA	NA	NA	NA	NA	NA
POE	Cynosurus cristatus	22	SR22-44	Start conductivity	0	0.12	NA	NA	NA	NA	NA	NA	NA	NA
POE	Cynosurus cristatus	22	SR22-5	Start conductivity	0	0.06	NA	NA	NA	NA	NA	NA	NA	NA
POE	Cynosurus cristatus	22	SR22-8	Start conductivity	0	0.1	NA	NA	NA	NA	NA	NA	NA	NA
POE	Alopecurus pratensis	23	SR23-24	Start conductivity	0	0.18	NA	NA	NA	NA	NA	NA	NA	NA
POE	Alopecurus pratensis	23	SR23-40	Start conductivity	0	0.1	NA	NA	NA	NA	NA	NA	NA	NA
POE	Alopecurus pratensis	23	SR23-44	Start conductivity	0	0.12	NA	NA	NA	NA	NA	NA	NA	NA
POE	Alopecurus pratensis	23	SR23-47	Start conductivity	0	0.1	NA	NA	NA	NA	NA	NA	NA	NA
POE	Lolium multiflorum	24	SR24-1	Start conductivity	0	0.14	NA	NA	NA	NA	NA	NA	NA	NA
POE	Lolium multiflorum	24	SR24-14	Start conductivity	0	0.06	NA	NA	NA	NA	NA	NA	NA	NA
POE	Lolium multiflorum	24	SR24-27	Start conductivity	0	0.18	NA	NA	NA	NA	NA	NA	NA	NA
POE	Lolium multiflorum	24	SR24-38	Start conductivity	0	0.14	NA	NA	NA	NA	NA	NA	NA	NA
POE	Vahlodea atropurpurea	25	SR25-11	Start conductivity	0	0.04	NA	NA	NA	NA	NA	NA	NA	NA
POE	Vahlodea atropurpurea	25	SR25-24	Start conductivity	0	0.06	NA	NA	NA	NA	NA	NA	NA	NA
POE	Vahlodea atropurpurea	25	SR25-28	Start conductivity	0	0.04	NA	NA	NA	NA	NA	NA	NA	NA
POE	Vahlodea atropurpurea	25	SR25-8	Start conductivity	0	0.04	NA	NA	NA	NA	NA	NA	NA	NA
POE	Poa glauca	26	SR26-11	Start conductivity	0	0.04	NA	NA	NA	NA	NA	NA	NA	NA
POE	Poa glauca	26	SR26-20	Start conductivity	0	0.02	NA	NA	NA	NA	NA	NA	NA	NA
POE	Poa glauca	26	SR26-21	Start conductivity	0	0.02	NA	NA	NA	NA	NA	NA	NA	NA
POE	Poa glauca	26	SR26-39	Start conductivity	0	0.02	NA	NA	NA	NA	NA	NA	NA	NA
POE	Anthoxanthum odoratum	28	SR28-15	Start conductivity	0	0.06	NA	NA	NA	NA	NA	NA	NA	NA
POE	Anthoxanthum odoratum	28	SR28-22	Start conductivity	0	0.06	NA	NA	NA	NA	NA	NA	NA	NA
POE	Anthoxanthum odoratum	28	SR28-34	Start conductivity	0	0.04	NA	NA	NA	NA	NA	NA	NA	NA
POE	Anthoxanthum odoratum	28	SR28-39	Start conductivity	0	0.04	NA	NA	NA	NA	NA	NA	NA	NA
POE	Phalaris arundinacea	29	SR29-1	Start conductivity	0	0.06	NA	NA	NA	NA	NA	NA	NA	NA
POE	Phalaris arundinacea	29	SR29-11	Start conductivity	0	0.18	NA	NA	NA	NA	NA	NA	NA	NA
POE	Phalaris arundinacea	29	SR29-12	Start conductivity	0	0.12	NA	NA	NA	NA	NA	NA	NA	NA
POE	Phalaris arundinacea	29	SR29-7	Start conductivity	0	0.14	NA	NA	NA	NA	NA	NA	NA	NA
POE	Calamagrostis purpurea	30	SR30-16	Start conductivity	0	0.06	NA	NA	NA	NA	NA	NA	NA	NA
POE	Calamagrostis purpurea	30	SR30-18	Start conductivity	0	0.1	NA	NA	NA	NA	NA	NA	NA	NA
POE	Calamagrostis purpurea	30	SR30-32	Start conductivity	0	0.06	NA	NA	NA	NA	NA	NA	NA	NA
POE	Calamagrostis purpurea	30	SR30-47	Start conductivity	0	0.12	NA	NA	NA	NA	NA	NA	NA	NA
POE	Agrostis canina	31	SR31-10	Start conductivity	0	0.16	NA	NA	NA	NA	NA	NA	NA	NA
POE	Agrostis canina	31	SR31-19	Start conductivity	0	0.06	NA	NA	NA	NA	NA	NA	NA	NA
POE	Agrostis canina	31	SR31-32	Start conductivity	0	0.04	NA	NA	NA	NA	NA	NA	NA	NA
POE	Agrostis canina	31	SR31-4	Start conductivity	0	0.04	NA	NA	NA	NA	NA	NA	NA	NA
POE	Polypogon viridis	32	SR32-22	Start conductivity	0	0.02	NA	NA	NA	NA	NA	NA	NA	NA
POE	Polypogon viridis	32	SR32-26	Start conductivity	0	0.08	NA	NA	NA	NA	NA	NA	NA	NA
POE	Polypogon viridis	32	SR32-35	Start conductivity	0	0.06	NA	NA	NA	NA	NA	NA	NA	NA
POE	Polypogon viridis	32	SR32-7	Start conductivity	0	0.06	NA	NA	NA	NA	NA	NA	NA	NA
POE	Helictotrichon pratense	33	SR33-2	Start conductivity	0	0.06	NA	NA	NA	NA	NA	NA	NA	NA
POE	Helictotrichon pratense	33	SR33-5	Start conductivity	0	0.06	NA	NA	NA	NA	NA	NA	NA	NA
POE	Helictotrichon pratense	33	SR33-8	Start conductivity	0	0.06	NA	NA	NA	NA	NA	NA	NA	NA
POE	Helictotrichon pratense	33	SR33-9	Start conductivity	0	0.04	NA	NA	NA	NA	NA	NA	NA	NA
POE	Koeleria glauca	35	SR35-11	Start conductivity	0	0.04	NA	NA	NA	NA	NA	NA	NA	NA
POE	Koeleria glauca	35	SR35-24	Start conductivity	0	0.04	NA	NA	NA	NA	NA	NA	NA	NA
POE	Koeleria glauca	35	SR35-27	Start conductivity	0	0.06	NA	NA	NA	NA	NA	NA	NA	NA
POE	Koeleria glauca	35	SR35-6	Start conductivity	0	0.04	NA	NA	NA	NA	NA	NA	NA	NA
POE	Trisetum flavescens	36	SR36-18	Start conductivity	0	0.04	NA	NA	NA	NA	NA	NA	NA	NA
POE	Trisetum flavescens	36	SR36-20	Start conductivity	0	0.1	NA	NA	NA	NA	NA	NA	NA	NA
POE	Trisetum flavescens	36	SR36-39	Start conductivity	0	0.06	NA	NA	NA	NA	NA	NA	NA	NA
POE	Trisetum flavescens	36	SR36-45	Start conductivity	0	0.1	NA	NA	NA	NA	NA	NA	NA	NA
POE	Briza minor	37	SR37-14	Start conductivity	0	0.06	NA	NA	NA	NA	NA	NA	NA	NA
POE	Briza minor	37	SR37-17	Start conductivity	0	0.04	NA	NA	NA	NA	NA	NA	NA	NA
POE	Briza minor	37	SR37-23	Start conductivity	0	0.04	NA	NA	NA	NA	NA	NA	NA	NA
POE	Briza minor	37	SR37-34	Start conductivity	0	0.06	NA	NA	NA	NA	NA	NA	NA	NA
POE	Briza media	38	SR38-19	Start conductivity	0	0.06	NA	NA	NA	NA	NA	NA	NA	NA
POE	Briza media	38	SR38-28	Start conductivity	0	0.1	NA	NA	NA	NA	NA	NA	NA	NA
POE	Briza media	38	SR38-29	Start conductivity	0	0.06	NA	NA	NA	NA	NA	NA	NA	NA
POE	Briza media	38	SR38-44	Start conductivity	0	0.06	NA	NA	NA	NA	NA	NA	NA	NA
POE	Agrostis capillaris	39	SR39-13	Start conductivity	0	0.08	NA	NA	NA	NA	NA	NA	NA	NA
POE	Agrostis capillaris	39	SR39-20	Start conductivity	0	0.04	NA	NA	NA	NA	NA	NA	NA	NA
POE	Agrostis capillaris	39	SR39-41	Start conductivity	0	0.1	NA	NA	NA	NA	NA	NA	NA	NA
POE	Agrostis capillaris	39	SR39-6	Start conductivity	0	0.06	NA	NA	NA	NA	NA	NA	NA	NA
POE	Trisetum spicatum	40	SR40-30	Start conductivity	0	0.02	NA	NA	NA	NA	NA	NA	NA	NA
POE	Trisetum spicatum	40	SR40-39	Start conductivity	0	0.04	NA	NA	NA	NA	NA	NA	NA	NA
POE	Trisetum spicatum	40	SR40-42	Start conductivity	0	0.04	NA	NA	NA	NA	NA	NA	NA	NA
POE	Trisetum spicatum	40	SR40-43	Start conductivity	0	0.04	NA	NA	NA	NA	NA	NA	NA	NA
POE	Agrostis mertensii	41	SR41-11	Start conductivity	0	0	NA	NA	NA	NA	NA	NA	NA	NA
POE	Agrostis mertensii	41	SR41-16	Start conductivity	0	0	NA	NA	NA	NA	NA	NA	NA	NA
POE	Agrostis mertensii	41	SR41-30	Start conductivity	0	0.02	NA	NA	NA	NA	NA	NA	NA	NA
TRI	Elymus repens	43	SR43-10	Start conductivity	0	0.14	NA	NA	NA	NA	NA	NA	NA	NA
TRI	Elymus repens	43	SR43-20	Start conductivity	0	0.08	NA	NA	NA	NA	NA	NA	NA	NA
TRI	Elymus repens	43	SR43-36	Start conductivity	0	0.1	NA	NA	NA	NA	NA	NA	NA	NA
TRI	Elymus repens	43	SR43-38	Start conductivity	0	0.04	NA	NA	NA	NA	NA	NA	NA	NA
TRI	Triticum turgidum	44	SR44-41	Start conductivity	0	0.12	NA	NA	NA	NA	NA	NA	NA	NA
TRI	Triticum turgidum	44	SR44-43	Start conductivity	0	0.14	NA	NA	NA	NA	NA	NA	NA	NA
TRI	Triticum turgidum	44	SR44-47	Start conductivity	0	0.26	NA	NA	NA	NA	NA	NA	NA	NA
TRI	Triticum turgidum	44	SR44-48	Start conductivity	0	0.08	NA	NA	NA	NA	NA	NA	NA	NA
TRI	Aegilops triuncialis	45	SR45-16	Start conductivity	0	0.1	NA	NA	NA	NA	NA	NA	NA	NA
TRI	Aegilops triuncialis	45	SR45-27	Start conductivity	0	0.1	NA	NA	NA	NA	NA	NA	NA	NA
TRI	Aegilops triuncialis	45	SR45-3	Start conductivity	0	0.12	NA	NA	NA	NA	NA	NA	NA	NA
TRI	Aegilops triuncialis	45	SR45-38	Start conductivity	0	0.1	NA	NA	NA	NA	NA	NA	NA	NA
TRI	Elymus hystrix	47	SR47-18	Start conductivity	0	0.06	NA	NA	NA	NA	NA	NA	NA	NA
TRI	Elymus hystrix	47	SR47-36	Start conductivity	0	0.06	NA	NA	NA	NA	NA	NA	NA	NA
TRI	Elymus hystrix	47	SR47-41	Start conductivity	0	0.1	NA	NA	NA	NA	NA	NA	NA	NA
TRI	Elymus hystrix	47	SR47-45	Start conductivity	0	0.06	NA	NA	NA	NA	NA	NA	NA	NA
TRI	Hordeum jubatum	48	SR48-15	Start conductivity	0	0.04	NA	NA	NA	NA	NA	NA	NA	NA
TRI	Hordeum jubatum	48	SR48-35	Start conductivity	0	0.06	NA	NA	NA	NA	NA	NA	NA	NA
TRI	Hordeum jubatum	48	SR48-45	Start conductivity	0	0.1	NA	NA	NA	NA	NA	NA	NA	NA
TRI	Hordeum jubatum	48	SR48-8	Start conductivity	0	0.06	NA	NA	NA	NA	NA	NA	NA	NA
TRI	Dasypyrum villosum	50	SR50-19	Start conductivity	0	0.12	NA	NA	NA	NA	NA	NA	NA	NA
TRI	Dasypyrum villosum	50	SR50-33	Start conductivity	0	0.16	NA	NA	NA	NA	NA	NA	NA	NA
TRI	Dasypyrum villosum	50	SR50-46	Start conductivity	0	0.1	NA	NA	NA	NA	NA	NA	NA	NA
TRI	Dasypyrum villosum	50	SR50-8	Start conductivity	0	0.18	NA	NA	NA	NA	NA	NA	NA	NA
TRI	Agropyron cristatum	52	SR52-10	Start conductivity	0	0.04	NA	NA	NA	NA	NA	NA	NA	NA
TRI	Agropyron cristatum	52	SR52-15	Start conductivity	0	0.06	NA	NA	NA	NA	NA	NA	NA	NA
TRI	Agropyron cristatum	52	SR52-16	Start conductivity	0	0.08	NA	NA	NA	NA	NA	NA	NA	NA
BRA	Brachypodium rupestre	54	SR54-10	Start conductivity	0	0.06	NA	NA	NA	NA	NA	NA	NA	NA
BRA	Brachypodium rupestre	54	SR54-3	Start conductivity	0	0.04	NA	NA	NA	NA	NA	NA	NA	NA
BRA	Brachypodium rupestre	54	SR54-34	Start conductivity	0	0.06	NA	NA	NA	NA	NA	NA	NA	NA
BRA	Brachypodium rupestre	54	SR54-44	Start conductivity	0	0.06	NA	NA	NA	NA	NA	NA	NA	NA
MEL	Melica nutans	57	SR57-12	Start conductivity	0	0.06	NA	NA	NA	NA	NA	NA	NA	NA
MEL	Melica nutans	57	SR57-30	Start conductivity	0	0.06	NA	NA	NA	NA	NA	NA	NA	NA
MEL	Melica nutans	57	SR57-48	Start conductivity	0	0.04	NA	NA	NA	NA	NA	NA	NA	NA
MEL	Melica nutans	57	SR57-7	Start conductivity	0	0.06	NA	NA	NA	NA	NA	NA	NA	NA
MEL	Glyceria striata	58	SR58-15	Start conductivity	0	0.06	NA	NA	NA	NA	NA	NA	NA	NA
MEL	Glyceria striata	58	SR58-20	Start conductivity	0	0.06	NA	NA	NA	NA	NA	NA	NA	NA
MEL	Glyceria striata	58	SR58-28	Start conductivity	0	0.06	NA	NA	NA	NA	NA	NA	NA	NA
MEL	Glyceria striata	58	SR58-30	Start conductivity	0	0.04	NA	NA	NA	NA	NA	NA	NA	NA
MEL	Glyceria occidentalis	61	SR61-18	Start conductivity	0	0.06	NA	NA	NA	NA	NA	NA	NA	NA
MEL	Glyceria occidentalis	61	SR61-21	Start conductivity	0	0.1	NA	NA	NA	NA	NA	NA	NA	NA
MEL	Glyceria occidentalis	61	SR61-38	Start conductivity	0	0.06	NA	NA	NA	NA	NA	NA	NA	NA
MEL	Glyceria occidentalis	61	SR61-46	Start conductivity	0	0.06	NA	NA	NA	NA	NA	NA	NA	NA
STI	Nassella hyalina	62	SR62-13	Start conductivity	0	0.06	NA	NA	NA	NA	NA	NA	NA	NA
STI	Nassella hyalina	62	SR62-21	Start conductivity	0	0.06	NA	NA	NA	NA	NA	NA	NA	NA
STI	Nassella hyalina	62	SR62-32	Start conductivity	0	0.06	NA	NA	NA	NA	NA	NA	NA	NA
STI	Nassella hyalina	62	SR62-38	Start conductivity	0	0.06	NA	NA	NA	NA	NA	NA	NA	NA
STI	Stipa capillata	64	SR64-20	Start conductivity	0	0.04	NA	NA	NA	NA	NA	NA	NA	NA
STI	Stipa capillata	64	SR64-27	Start conductivity	0	0.04	NA	NA	NA	NA	NA	NA	NA	NA
STI	Stipa capillata	64	SR64-28	Start conductivity	0	0.06	NA	NA	NA	NA	NA	NA	NA	NA
STI	Stipa capillata	64	SR64-47	Start conductivity	0	0.06	NA	NA	NA	NA	NA	NA	NA	NA
STI	Stipa extremiorientalis	65	SR65-2	Start conductivity	0	0.04	NA	NA	NA	NA	NA	NA	NA	NA
STI	Stipa extremiorientalis	65	SR65-29	Start conductivity	0	0.06	NA	NA	NA	NA	NA	NA	NA	NA
STI	Stipa extremiorientalis	65	SR65-33	Start conductivity	0	0.06	NA	NA	NA	NA	NA	NA	NA	NA
STI	Stipa extremiorientalis	65	SR65-43	Start conductivity	0	0.06	NA	NA	NA	NA	NA	NA	NA	NA
STI	Stipa gigantea	66	SR66-12	Start conductivity	0	0.06	NA	NA	NA	NA	NA	NA	NA	NA
STI	Stipa gigantea	66	SR66-41	Start conductivity	0	0.06	NA	NA	NA	NA	NA	NA	NA	NA
STI	Stipa gigantea	66	SR66-5	Start conductivity	0	0.06	NA	NA	NA	NA	NA	NA	NA	NA
STI	Stipa gigantea	66	SR66-7	Start conductivity	0	0.08	NA	NA	NA	NA	NA	NA	NA	NA
STI	Stipa ichu	67	SR67-11	Start conductivity	0	0.04	NA	NA	NA	NA	NA	NA	NA	NA
STI	Stipa ichu	67	SR67-25	Start conductivity	0	0.04	NA	NA	NA	NA	NA	NA	NA	NA
STI	Stipa ichu	67	SR67-30	Start conductivity	0	0.04	NA	NA	NA	NA	NA	NA	NA	NA
STI	Stipa ichu	67	SR67-9	Start conductivity	0	0.04	NA	NA	NA	NA	NA	NA	NA	NA
STI	Stipa tenuissima	70	SR70-33	Start conductivity	0	0.1	NA	NA	NA	NA	NA	NA	NA	NA
STI	Stipa tenuissima	70	SR70-39	Start conductivity	0	0.04	NA	NA	NA	NA	NA	NA	NA	NA
STI	Stipa tenuissima	70	SR70-45	Start conductivity	0	0.06	NA	NA	NA	NA	NA	NA	NA	NA
STI	Stipa tenuissima	70	SR70-7	Start conductivity	0	0.06	NA	NA	NA	NA	NA	NA	NA	NA
STI	Stipa trichotoma	71	SR71-20	Start conductivity	0	0.04	NA	NA	NA	NA	NA	NA	NA	NA
STI	Stipa trichotoma	71	SR71-31	Start conductivity	0	0.06	NA	NA	NA	NA	NA	NA	NA	NA
STI	Stipa trichotoma	71	SR71-40	Start conductivity	0	0.04	NA	NA	NA	NA	NA	NA	NA	NA
STI	Stipa trichotoma	71	SR71-43	Start conductivity	0	0.06	NA	NA	NA	NA	NA	NA	NA	NA
STI	Piptochaetium fimbriatum	73	SR73-14	Start conductivity	0	0.04	NA	NA	NA	NA	NA	NA	NA	NA
STI	Piptochaetium fimbriatum	73	SR73-24	Start conductivity	0	0.06	NA	NA	NA	NA	NA	NA	NA	NA
STI	Piptochaetium fimbriatum	73	SR73-26	Start conductivity	0	0.08	NA	NA	NA	NA	NA	NA	NA	NA
STI	Piptochaetium fimbriatum	73	SR73-32	Start conductivity	0	0.04	NA	NA	NA	NA	NA	NA	NA	NA
STI	Nassella cernua	79	SR79-1	Start conductivity	0	0.06	NA	NA	NA	NA	NA	NA	NA	NA
STI	Nassella cernua	79	SR79-31	Start conductivity	0	0.06	NA	NA	NA	NA	NA	NA	NA	NA
STI	Nassella cernua	79	SR79-41	Start conductivity	0	0.06	NA	NA	NA	NA	NA	NA	NA	NA
STI	Nassella cernua	79	SR79-43	Start conductivity	0	0.06	NA	NA	NA	NA	NA	NA	NA	NA
STI	Achnatherum calamagrostis	82	SR82-11	Start conductivity	0	0.06	NA	NA	NA	NA	NA	NA	NA	NA
STI	Achnatherum calamagrostis	82	SR82-12	Start conductivity	0	0.28	NA	NA	NA	NA	NA	NA	NA	NA
STI	Achnatherum calamagrostis	82	SR82-15	Start conductivity	0	0.14	NA	NA	NA	NA	NA	NA	NA	NA
STI	Achnatherum calamagrostis	82	SR82-26	Start conductivity	0	0.18	NA	NA	NA	NA	NA	NA	NA	NA
STI	Stipa conferta	89	SR89-11	Start conductivity	0	0.02	NA	NA	NA	NA	NA	NA	NA	NA
STI	Stipa conferta	89	SR89-14	Start conductivity	0	0.04	NA	NA	NA	NA	NA	NA	NA	NA
STI	Stipa conferta	89	SR89-3	Start conductivity	0	0.06	NA	NA	NA	NA	NA	NA	NA	NA
STI	Stipa conferta	89	SR89-41	Start conductivity	0	0.06	NA	NA	NA	NA	NA	NA	NA	NA
LYG	Lygeum spartum	92	SR92-20	Start conductivity	0	0.1	NA	NA	NA	NA	NA	NA	NA	NA
LYG	Lygeum spartum	92	SR92-23	Start conductivity	0	0.18	NA	NA	NA	NA	NA	NA	NA	NA
LYG	Lygeum spartum	92	SR92-27	Start conductivity	0	0.18	NA	NA	NA	NA	NA	NA	NA	NA
LYG	Lygeum spartum	92	SR92-3	Start conductivity	0	0.08	NA	NA	NA	NA	NA	NA	NA	NA
STI	Nassella pubiflora	99	SR99-26	Start conductivity	0	0.06	NA	NA	NA	NA	NA	NA	NA	NA
STI	Nassella pubiflora	99	SR99-39	Start conductivity	0	0.06	NA	NA	NA	NA	NA	NA	NA	NA
STI	Nassella pubiflora	99	SR99-4	Start conductivity	0	0.06	NA	NA	NA	NA	NA	NA	NA	NA
STI	Nassella pubiflora	99	SR99-8	Start conductivity	0	0.16	NA	NA	NA	NA	NA	NA	NA	NA
MEL	Melica ciliata	100	SR100-19	Start conductivity	0	0.06	NA	NA	NA	NA	NA	NA	NA	NA
MEL	Melica ciliata	100	SR100-29	Start conductivity	0	0.1	NA	NA	NA	NA	NA	NA	NA	NA
MEL	Melica ciliata	100	SR100-46	Start conductivity	0	0.06	NA	NA	NA	NA	NA	NA	NA	NA
STI	Oryzopsis miliacea	101	SR101-3	Start conductivity	0	0.18	NA	NA	NA	NA	NA	NA	NA	NA
STI	Oryzopsis miliacea	101	SR101-30	Start conductivity	0	0.06	NA	NA	NA	NA	NA	NA	NA	NA
STI	Oryzopsis miliacea	101	SR101-4	Start conductivity	0	0.1	NA	NA	NA	NA	NA	NA	NA	NA
STI	Oryzopsis miliacea	101	SR101-40	Start conductivity	0	0.16	NA	NA	NA	NA	NA	NA	NA	NA
POE	Poa trivialis	3	SR3-1	Control	0	0.1	9	9	NA	NA	NA	NA	NA	NA
POE	Poa trivialis	3	SR3-13	Control	0	0.08	9	9	NA	NA	NA	NA	NA	NA
POE	Poa trivialis	3	SR3-21	Control	0	0.14	9	9	NA	NA	NA	NA	NA	NA
POE	Poa trivialis	3	SR3-25	Control	0	0.1	9	9	NA	NA	NA	NA	NA	NA
POE	Poa trivialis	3	SR3-27	Control	NA	NA	9	9	NA	NA	NA	NA	NA	NA
POE	Poa trivialis	3	SR3-31	Control	NA	NA	9	9	NA	NA	NA	NA	NA	NA
POE	Poa trivialis	3	SR3-34	Control	NA	NA	9	9	NA	NA	NA	NA	NA	NA
POE	Poa trivialis	3	SR3-37	Control	NA	NA	9	9	NA	NA	NA	NA	NA	NA
POE	Poa trivialis	3	SR3-44	Control	NA	NA	9	9	NA	NA	NA	NA	NA	NA
POE	Poa trivialis	3	SR3-46	Control	NA	NA	9	9	NA	NA	NA	NA	NA	NA
POE	Deschampsia cespitosa	4	SR4-11	Control	NA	NA	9	9	NA	NA	NA	NA	NA	NA
POE	Deschampsia cespitosa	4	SR4-16	Control	NA	NA	9	9	NA	NA	NA	NA	NA	NA
POE	Deschampsia cespitosa	4	SR4-18	Control	0	0.06	9	9	NA	NA	NA	NA	NA	NA
POE	Deschampsia cespitosa	4	SR4-20	Control	0	0.06	9	9	NA	NA	NA	NA	NA	NA
POE	Deschampsia cespitosa	4	SR4-21	Control	0	0.06	9	9	NA	NA	NA	NA	NA	NA
POE	Deschampsia cespitosa	4	SR4-30	Control	NA	NA	9	9	NA	NA	NA	NA	NA	NA
POE	Deschampsia cespitosa	4	SR4-38	Control	NA	NA	9	9	NA	NA	NA	NA	NA	NA
POE	Deschampsia cespitosa	4	SR4-43	Control	NA	NA	9	9	NA	NA	NA	NA	NA	NA
POE	Deschampsia cespitosa	4	SR4-6	Control	NA	NA	9	9	NA	NA	NA	NA	NA	NA
POE	Deschampsia cespitosa	4	SR4-8	Control	0	0.06	9	9	NA	NA	NA	NA	NA	NA
POE	Poa alpina	5	SR5-12	Control	0	0.14	9	9	NA	NA	NA	NA	NA	NA
POE	Poa alpina	5	SR5-16	Control	0	0.08	9	9	NA	NA	NA	NA	NA	NA
POE	Poa alpina	5	SR5-19	Control	0	0.08	9	9	NA	NA	NA	NA	NA	NA
POE	Poa alpina	5	SR5-22	Control	0	0.1	9	9	NA	NA	NA	NA	NA	NA
POE	Poa alpina	5	SR5-23	Control	NA	NA	9	9	NA	NA	NA	NA	NA	NA
POE	Poa alpina	5	SR5-25	Control	NA	NA	9	9	NA	NA	NA	NA	NA	NA
POE	Poa alpina	5	SR5-26	Control	NA	NA	9	9	NA	NA	NA	NA	NA	NA
POE	Poa alpina	5	SR5-44	Control	NA	NA	8	9	NA	NA	NA	NA	NA	NA
POE	Poa alpina	5	SR5-46	Control	NA	NA	8	9	NA	NA	NA	NA	NA	NA
POE	Poa alpina	5	SR5-56	Control	NA	NA	9	9	NA	NA	NA	NA	NA	NA
POE	Poa alpina	5	SR5-9	Control	NA	NA	9	9	NA	NA	NA	NA	NA	NA
POE	Phleum alpinum	6	SR6-10	Control	0	0.08	9	9	NA	NA	NA	NA	NA	NA
POE	Phleum alpinum	6	SR6-11	Control	0	0.1	9	9	NA	NA	NA	NA	NA	NA
POE	Phleum alpinum	6	SR6-18	Control	0	0.14	9	9	NA	NA	NA	NA	NA	NA
POE	Phleum alpinum	6	SR6-20	Control	0	0.14	9	9	NA	NA	NA	NA	NA	NA
POE	Phleum alpinum	6	SR6-27	Control	NA	NA	9	9	NA	NA	NA	NA	NA	NA
POE	Phleum alpinum	6	SR6-3	Control	NA	NA	9	9	NA	NA	NA	NA	NA	NA
POE	Phleum alpinum	6	SR6-36	Control	NA	NA	9	9	NA	NA	NA	NA	NA	NA
POE	Phleum alpinum	6	SR6-38	Control	NA	NA	9	9	NA	NA	NA	NA	NA	NA
POE	Phleum alpinum	6	SR6-6	Control	NA	NA	9	9	NA	NA	NA	NA	NA	NA
POE	Phleum alpinum	6	SR6-8	Control	NA	NA	9	9	NA	NA	NA	NA	NA	NA
POE	Lolium perenne	7	SR7-12	Control	0	0.08	9	9	NA	NA	NA	NA	NA	NA
POE	Lolium perenne	7	SR7-14	Control	0	0.08	9	9	NA	NA	NA	NA	NA	NA
POE	Lolium perenne	7	SR7-21	Control	0	0.14	9	9	NA	NA	NA	NA	NA	NA
POE	Lolium perenne	7	SR7-29	Control	0	0.12	9	9	NA	NA	NA	NA	NA	NA
POE	Lolium perenne	7	SR7-31	Control	NA	NA	9	9	NA	NA	NA	NA	NA	NA
POE	Lolium perenne	7	SR7-32	Control	NA	NA	9	9	NA	NA	NA	NA	NA	NA
POE	Lolium perenne	7	SR7-41	Control	NA	NA	9	9	NA	NA	NA	NA	NA	NA
POE	Lolium perenne	7	SR7-43	Control	NA	NA	9	9	NA	NA	NA	NA	NA	NA
POE	Lolium perenne	7	SR7-45	Control	NA	NA	9	9	NA	NA	NA	NA	NA	NA
POE	Lolium perenne	7	SR7-5	Control	NA	NA	9	9	NA	NA	NA	NA	NA	NA
POE	Dactylis glomerata	8	SR8-11	Control	0	0.14	9	9	NA	NA	NA	NA	NA	NA
POE	Dactylis glomerata	8	SR8-17	Control	0	0.12	9	9	NA	NA	NA	NA	NA	NA
POE	Dactylis glomerata	8	SR8-24	Control	0	0.12	9	9	NA	NA	NA	NA	NA	NA
POE	Dactylis glomerata	8	SR8-3	Control	0	0.14	9	9	NA	NA	NA	NA	NA	NA
POE	Dactylis glomerata	8	SR8-32	Control	NA	NA	9	9	NA	NA	NA	NA	NA	NA
POE	Dactylis glomerata	8	SR8-33	Control	NA	NA	9	9	NA	NA	NA	NA	NA	NA
POE	Dactylis glomerata	8	SR8-35	Control	NA	NA	9	9	NA	NA	NA	NA	NA	NA
POE	Dactylis glomerata	8	SR8-39	Control	NA	NA	9	9	NA	NA	NA	NA	NA	NA
POE	Dactylis glomerata	8	SR8-6	Control	NA	NA	9	9	NA	NA	NA	NA	NA	NA
POE	Dactylis glomerata	8	SR8-8	Control	NA	NA	9	9	NA	NA	NA	NA	NA	NA
POE	Poa alopecurus	9	SR9-22	Control	0	0.06	9	9	NA	NA	NA	NA	NA	NA
POE	Poa alopecurus	9	SR9-36	Control	NA	NA	2	4	NA	NA	NA	NA	NA	NA
POE	Poa alopecurus	9	SR9-37	Control	0	0.04	9	9	NA	NA	NA	NA	NA	NA
POE	Poa alopecurus	9	SR9-38	Control	0	0.04	9	9	NA	NA	NA	NA	NA	NA
POE	Poa alopecurus	9	SR9-41	Control	0	0.06	9	9	NA	NA	NA	NA	NA	NA
POE	Poa bulbosa	10	SR10-14	Control	0	0.08	9	9	NA	NA	NA	NA	NA	NA
POE	Poa bulbosa	10	SR10-15	Control	0	0.08	9	8	NA	NA	NA	NA	NA	NA
POE	Poa bulbosa	10	SR10-18	Control	0	0.08	9	9	NA	NA	NA	NA	NA	NA
POE	Poa bulbosa	10	SR10-19	Control	0	0.08	9	9	NA	NA	NA	NA	NA	NA
POE	Poa bulbosa	10	SR10-2	Control	NA	NA	7	5	NA	NA	NA	NA	NA	NA
POE	Poa bulbosa	10	SR10-26	Control	NA	NA	9	9	NA	NA	NA	NA	NA	NA
POE	Poa bulbosa	10	SR10-30	Control	NA	NA	9	9	NA	NA	NA	NA	NA	NA
POE	Poa bulbosa	10	SR10-39	Control	NA	NA	9	9	NA	NA	NA	NA	NA	NA
POE	Poa bulbosa	10	SR10-40	Control	NA	NA	9	9	NA	NA	NA	NA	NA	NA
POE	Poa bulbosa	10	SR10-6	Control	NA	NA	9	9	NA	NA	NA	NA	NA	NA
POE	Festuca pratensis	11	SR11-12	Control	0	0.18	9	9	NA	NA	NA	NA	NA	NA
POE	Festuca pratensis	11	SR11-20	Control	0	0.1	9	9	NA	NA	NA	NA	NA	NA
POE	Festuca pratensis	11	SR11-3	Control	0	0.12	9	9	NA	NA	NA	NA	NA	NA
POE	Festuca pratensis	11	SR11-35	Control	0	0.14	9	9	NA	NA	NA	NA	NA	NA
POE	Festuca pratensis	11	SR11-5	Control	NA	NA	9	9	NA	NA	NA	NA	NA	NA
POE	Sesleria autumnalis	13	SR13-1	Control	0	0.1	9	9	NA	NA	NA	NA	NA	NA
POE	Sesleria autumnalis	13	SR13-17	Control	0	0.06	9	9	NA	NA	NA	NA	NA	NA
POE	Sesleria autumnalis	13	SR13-28	Control	0	0.04	9	9	NA	NA	NA	NA	NA	NA
POE	Sesleria autumnalis	13	SR13-4	Control	0	0.06	9	9	NA	NA	NA	NA	NA	NA
POE	Sesleria autumnalis	13	SR13-40	Control	NA	NA	9	9	NA	NA	NA	NA	NA	NA
POE	Sesleria autumnalis	13	SR13-41	Control	NA	NA	9	4	NA	NA	NA	NA	NA	NA
POE	Sesleria autumnalis	13	SR13-44	Control	NA	NA	9	9	NA	NA	NA	NA	NA	NA
POE	Sesleria autumnalis	13	SR13-48	Control	NA	NA	9	9	NA	NA	NA	NA	NA	NA
POE	Sesleria autumnalis	13	SR13-6	Control	NA	NA	9	9	NA	NA	NA	NA	NA	NA
POE	Sesleria autumnalis	13	SR13-7	Control	NA	NA	9	9	NA	NA	NA	NA	NA	NA
POE	Vulpia myuros	14	SR14-12	Control	0	0.08	9	9	NA	NA	NA	NA	NA	NA
POE	Vulpia myuros	14	SR14-13	Control	0	0.08	9	9	NA	NA	NA	NA	NA	NA
POE	Vulpia myuros	14	SR14-16	Control	NA	NA	9	9	NA	NA	NA	NA	NA	NA
POE	Vulpia myuros	14	SR14-17	Control	0	0.08	9	9	NA	NA	NA	NA	NA	NA
POE	Vulpia myuros	14	SR14-2	Control	NA	NA	9	9	NA	NA	NA	NA	NA	NA
POE	Vulpia myuros	14	SR14-21	Control	NA	NA	9	9	NA	NA	NA	NA	NA	NA
POE	Vulpia myuros	14	SR14-24	Control	NA	NA	9	9	NA	NA	NA	NA	NA	NA
POE	Vulpia myuros	14	SR14-33	Control	NA	NA	9	9	NA	NA	NA	NA	NA	NA
POE	Vulpia myuros	14	SR14-4	Control	NA	NA	9	9	NA	NA	NA	NA	NA	NA
POE	Vulpia myuros	14	SR14-40	Control	0	0.12	9	9	NA	NA	NA	NA	NA	NA
POE	Phleum nodosum	15	SR15-13	Control	0	0.04	3	7	NA	NA	NA	NA	NA	NA
POE	Phleum nodosum	15	SR15-15	Control	0	0.08	8	9	NA	NA	NA	NA	NA	NA
POE	Phleum nodosum	15	SR15-18	Control	0	0.08	9	9	NA	NA	NA	NA	NA	NA
POE	Phleum nodosum	15	SR15-2	Control	0	0.06	9	9	NA	NA	NA	NA	NA	NA
POE	Phleum nodosum	15	SR15-24	Control	NA	NA	9	9	NA	NA	NA	NA	NA	NA
POE	Phleum nodosum	15	SR15-28	Control	NA	NA	8	9	NA	NA	NA	NA	NA	NA
POE	Phleum nodosum	15	SR15-30	Control	NA	NA	9	9	NA	NA	NA	NA	NA	NA
POE	Phleum nodosum	15	SR15-31	Control	NA	NA	9	9	NA	NA	NA	NA	NA	NA
POE	Phleum nodosum	15	SR15-36	Control	NA	NA	9	9	NA	NA	NA	NA	NA	NA
POE	Phleum nodosum	15	SR15-45	Control	NA	NA	9	9	NA	NA	NA	NA	NA	NA
POE	Puccinellia distans	16	SR16-10	Control	0	0.12	9	9	NA	NA	NA	NA	NA	NA
POE	Puccinellia distans	16	SR16-16	Control	0	0.06	9	9	NA	NA	NA	NA	NA	NA
POE	Puccinellia distans	16	SR16-19	Control	0	0.06	9	9	NA	NA	NA	NA	NA	NA
POE	Puccinellia distans	16	SR16-20	Control	0	0.06	9	9	NA	NA	NA	NA	NA	NA
POE	Puccinellia distans	16	SR16-28	Control	NA	NA	9	9	NA	NA	NA	NA	NA	NA
POE	Puccinellia distans	16	SR16-34	Control	NA	NA	9	9	NA	NA	NA	NA	NA	NA
POE	Puccinellia distans	16	SR16-36	Control	NA	NA	4	9	NA	NA	NA	NA	NA	NA
POE	Puccinellia distans	16	SR16-37	Control	NA	NA	8	9	NA	NA	NA	NA	NA	NA
POE	Puccinellia distans	16	SR16-42	Control	NA	NA	7	9	NA	NA	NA	NA	NA	NA
POE	Puccinellia distans	16	SR16-6	Control	NA	NA	9	9	NA	NA	NA	NA	NA	NA
POE	Festuca rubra	17	SR17-10	Control	0	0.08	9	9	NA	NA	NA	NA	NA	NA
POE	Festuca rubra	17	SR17-12	Control	0	0.06	9	9	NA	NA	NA	NA	NA	NA
POE	Festuca rubra	17	SR17-15	Control	0	0.08	9	9	NA	NA	NA	NA	NA	NA
POE	Festuca rubra	17	SR17-21	Control	0	0.06	9	9	NA	NA	NA	NA	NA	NA
POE	Festuca rubra	17	SR17-36	Control	NA	NA	9	9	NA	NA	NA	NA	NA	NA
POE	Festuca rubra	17	SR17-39	Control	NA	NA	9	9	NA	NA	NA	NA	NA	NA
POE	Festuca rubra	17	SR17-42	Control	NA	NA	9	9	NA	NA	NA	NA	NA	NA
POE	Festuca rubra	17	SR17-46	Control	NA	NA	9	9	NA	NA	NA	NA	NA	NA
POE	Festuca rubra	17	SR17-48	Control	NA	NA	9	9	NA	NA	NA	NA	NA	NA
POE	Festuca arundinacea	18	SR18-11	Control	0	0.24	9	9	NA	NA	NA	NA	NA	NA
POE	Festuca arundinacea	18	SR18-12	Control	0	0.18	9	9	NA	NA	NA	NA	NA	NA
POE	Festuca arundinacea	18	SR18-13	Control	0	0.14	9	9	NA	NA	NA	NA	NA	NA
POE	Festuca arundinacea	18	SR18-16	Control	0	0.28	9	9	NA	NA	NA	NA	NA	NA
POE	Festuca arundinacea	18	SR18-22	Control	NA	NA	9	9	NA	NA	NA	NA	NA	NA
POE	Festuca arundinacea	18	SR18-23	Control	NA	NA	9	9	NA	NA	NA	NA	NA	NA
POE	Festuca arundinacea	18	SR18-26	Control	NA	NA	9	9	NA	NA	NA	NA	NA	NA
POE	Festuca arundinacea	18	SR18-40	Control	NA	NA	9	9	NA	NA	NA	NA	NA	NA
POE	Festuca arundinacea	18	SR18-46	Control	NA	NA	9	9	NA	NA	NA	NA	NA	NA
POE	Festuca arundinacea	18	SR18-7	Control	NA	NA	9	9	NA	NA	NA	NA	NA	NA
POE	Phleum pratense	19	SR19-1	Control	0	0.12	9	9	NA	NA	NA	NA	NA	NA
POE	Phleum pratense	19	SR19-15	Control	0	0.1	9	9	NA	NA	NA	NA	NA	NA
POE	Phleum pratense	19	SR19-16	Control	0	0.12	9	9	NA	NA	NA	NA	NA	NA
POE	Phleum pratense	19	SR19-21	Control	0	0.14	9	9	NA	NA	NA	NA	NA	NA
POE	Phleum pratense	19	SR19-28	Control	NA	NA	9	9	NA	NA	NA	NA	NA	NA
POE	Phleum pratense	19	SR19-4	Control	NA	NA	9	9	NA	NA	NA	NA	NA	NA
POE	Phleum pratense	19	SR19-41	Control	NA	NA	9	9	NA	NA	NA	NA	NA	NA
POE	Phleum pratense	19	SR19-44	Control	NA	NA	9	9	NA	NA	NA	NA	NA	NA
POE	Phleum pratense	19	SR19-5	Control	NA	NA	9	9	NA	NA	NA	NA	NA	NA
POE	Phleum pratense	19	SR19-7	Control	NA	NA	9	9	NA	NA	NA	NA	NA	NA
POE	Holcus lanatus	20	SR20-1	Control	0	0.18	9	9	NA	NA	NA	NA	NA	NA
POE	Holcus lanatus	20	SR20-11	Control	0	0.22	9	9	NA	NA	NA	NA	NA	NA
POE	Holcus lanatus	20	SR20-15	Control	0	0.12	9	9	NA	NA	NA	NA	NA	NA
POE	Holcus lanatus	20	SR20-2	Control	0	0.08	9	9	NA	NA	NA	NA	NA	NA
POE	Holcus lanatus	20	SR20-23	Control	NA	NA	9	9	NA	NA	NA	NA	NA	NA
POE	Holcus lanatus	20	SR20-28	Control	NA	NA	9	9	NA	NA	NA	NA	NA	NA
POE	Holcus lanatus	20	SR20-34	Control	NA	NA	9	9	NA	NA	NA	NA	NA	NA
POE	Holcus lanatus	20	SR20-38	Control	NA	NA	9	9	NA	NA	NA	NA	NA	NA
POE	Holcus lanatus	20	SR20-43	Control	NA	NA	9	9	NA	NA	NA	NA	NA	NA
POE	Holcus lanatus	20	SR20-47	Control	NA	NA	9	9	NA	NA	NA	NA	NA	NA
POE	Festuca ovina	21	SR21-1	Control	0	0.04	9	9	NA	NA	NA	NA	NA	NA
POE	Festuca ovina	21	SR21-11	Control	0	0.06	9	9	NA	NA	NA	NA	NA	NA
POE	Festuca ovina	21	SR21-20	Control	0	0.06	9	9	NA	NA	NA	NA	NA	NA
POE	Festuca ovina	21	SR21-21	Control	0	0.06	9	9	NA	NA	NA	NA	NA	NA
POE	Festuca ovina	21	SR21-22	Control	NA	NA	9	9	NA	NA	NA	NA	NA	NA
POE	Festuca ovina	21	SR21-28	Control	NA	NA	9	9	NA	NA	NA	NA	NA	NA
POE	Festuca ovina	21	SR21-3	Control	NA	NA	9	3	NA	NA	NA	NA	NA	NA
POE	Festuca ovina	21	SR21-37	Control	NA	NA	7	3	NA	NA	NA	NA	NA	NA
POE	Festuca ovina	21	SR21-4	Control	NA	NA	9	9	NA	NA	NA	NA	NA	NA
POE	Festuca ovina	21	SR21-43	Control	NA	NA	9	9	NA	NA	NA	NA	NA	NA
POE	Cynosurus cristatus	22	SR22-23	Control	0	0.12	9	9	NA	NA	NA	NA	NA	NA
POE	Cynosurus cristatus	22	SR22-26	Control	0	0.14	9	9	NA	NA	NA	NA	NA	NA
POE	Cynosurus cristatus	22	SR22-33	Control	0	0.12	9	9	NA	NA	NA	NA	NA	NA
POE	Cynosurus cristatus	22	SR22-34	Control	0	0.14	9	9	NA	NA	NA	NA	NA	NA
POE	Cynosurus cristatus	22	SR22-35	Control	NA	NA	9	9	NA	NA	NA	NA	NA	NA
POE	Cynosurus cristatus	22	SR22-40	Control	NA	NA	9	9	NA	NA	NA	NA	NA	NA
POE	Cynosurus cristatus	22	SR22-41	Control	NA	NA	9	9	NA	NA	NA	NA	NA	NA
POE	Cynosurus cristatus	22	SR22-45	Control	NA	NA	9	9	NA	NA	NA	NA	NA	NA
POE	Cynosurus cristatus	22	SR22-48	Control	NA	NA	9	9	NA	NA	NA	NA	NA	NA
POE	Cynosurus cristatus	22	SR22-6	Control	NA	NA	9	9	NA	NA	NA	NA	NA	NA
POE	Alopecurus pratensis	23	SR23-1	Control	0	0.12	9	9	NA	NA	NA	NA	NA	NA
POE	Alopecurus pratensis	23	SR23-13	Control	0	0.08	9	9	NA	NA	NA	NA	NA	NA
POE	Alopecurus pratensis	23	SR23-23	Control	0	0.08	9	9	NA	NA	NA	NA	NA	NA
POE	Alopecurus pratensis	23	SR23-26	Control	0	0.08	9	9	NA	NA	NA	NA	NA	NA
POE	Alopecurus pratensis	23	SR23-37	Control	NA	NA	9	9	NA	NA	NA	NA	NA	NA
POE	Alopecurus pratensis	23	SR23-38	Control	NA	NA	9	9	NA	NA	NA	NA	NA	NA
POE	Alopecurus pratensis	23	SR23-41	Control	NA	NA	9	9	NA	NA	NA	NA	NA	NA
POE	Alopecurus pratensis	23	SR23-42	Control	NA	NA	9	9	NA	NA	NA	NA	NA	NA
POE	Alopecurus pratensis	23	SR23-46	Control	NA	NA	9	9	NA	NA	NA	NA	NA	NA
POE	Alopecurus pratensis	23	SR23-6	Control	NA	NA	9	9	NA	NA	NA	NA	NA	NA
POE	Lolium multiflorum	24	SR24-16	Control	0	0.08	9	9	NA	NA	NA	NA	NA	NA
POE	Lolium multiflorum	24	SR24-18	Control	0	0.12	9	9	NA	NA	NA	NA	NA	NA
POE	Lolium multiflorum	24	SR24-2	Control	0	0.06	9	9	NA	NA	NA	NA	NA	NA
POE	Lolium multiflorum	24	SR24-30	Control	0	0.16	9	9	NA	NA	NA	NA	NA	NA
POE	Lolium multiflorum	24	SR24-31	Control	NA	NA	9	9	NA	NA	NA	NA	NA	NA
POE	Lolium multiflorum	24	SR24-43	Control	NA	NA	9	9	NA	NA	NA	NA	NA	NA
POE	Lolium multiflorum	24	SR24-46	Control	NA	NA	9	9	NA	NA	NA	NA	NA	NA
POE	Lolium multiflorum	24	SR24-5	Control	NA	NA	9	9	NA	NA	NA	NA	NA	NA
POE	Lolium multiflorum	24	SR24-7	Control	NA	NA	9	9	NA	NA	NA	NA	NA	NA
POE	Lolium multiflorum	24	SR24-8	Control	NA	NA	9	9	NA	NA	NA	NA	NA	NA
POE	Vahlodea atropurpurea	25	SR25-12	Control	0	0.04	9	9	NA	NA	NA	NA	NA	NA
POE	Vahlodea atropurpurea	25	SR25-14	Control	0	0.04	9	9	NA	NA	NA	NA	NA	NA
POE	Vahlodea atropurpurea	25	SR25-15	Control	0	0.04	9	9	NA	NA	NA	NA	NA	NA
POE	Vahlodea atropurpurea	25	SR25-21	Control	0	0.04	9	9	NA	NA	NA	NA	NA	NA
POE	Vahlodea atropurpurea	25	SR25-26	Control	NA	NA	9	9	NA	NA	NA	NA	NA	NA
POE	Vahlodea atropurpurea	25	SR25-36	Control	NA	NA	9	9	NA	NA	NA	NA	NA	NA
POE	Vahlodea atropurpurea	25	SR25-39	Control	NA	NA	9	9	NA	NA	NA	NA	NA	NA
POE	Vahlodea atropurpurea	25	SR25-43	Control	NA	NA	9	9	NA	NA	NA	NA	NA	NA
POE	Vahlodea atropurpurea	25	SR25-45	Control	NA	NA	9	9	NA	NA	NA	NA	NA	NA
POE	Poa glauca	26	SR26-1	Control	0	0.04	9	9	NA	NA	NA	NA	NA	NA
POE	Poa glauca	26	SR26-15	Control	0	0.06	9	9	NA	NA	NA	NA	NA	NA
POE	Poa glauca	26	SR26-19	Control	0	0.06	9	9	NA	NA	NA	NA	NA	NA
POE	Poa glauca	26	SR26-23	Control	0	0.06	9	9	NA	NA	NA	NA	NA	NA
POE	Poa glauca	26	SR26-25	Control	NA	NA	9	9	NA	NA	NA	NA	NA	NA
POE	Poa glauca	26	SR26-30	Control	NA	NA	9	9	NA	NA	NA	NA	NA	NA
POE	Poa glauca	26	SR26-35	Control	NA	NA	9	9	NA	NA	NA	NA	NA	NA
POE	Poa glauca	26	SR26-37	Control	NA	NA	9	9	NA	NA	NA	NA	NA	NA
POE	Poa glauca	26	SR26-6	Control	NA	NA	9	9	NA	NA	NA	NA	NA	NA
POE	Poa glauca	26	SR26-9	Control	NA	NA	9	9	NA	NA	NA	NA	NA	NA
POE	Anthoxanthum odoratum	28	SR28-14	Control	0	0.08	9	9	NA	NA	NA	NA	NA	NA
POE	Anthoxanthum odoratum	28	SR28-18	Control	0	0.1	9	9	NA	NA	NA	NA	NA	NA
POE	Anthoxanthum odoratum	28	SR28-19	Control	0	0.1	9	9	NA	NA	NA	NA	NA	NA
POE	Anthoxanthum odoratum	28	SR28-25	Control	0	0.06	9	9	NA	NA	NA	NA	NA	NA
POE	Anthoxanthum odoratum	28	SR28-27	Control	NA	NA	9	9	NA	NA	NA	NA	NA	NA
POE	Anthoxanthum odoratum	28	SR28-32	Control	NA	NA	9	9	NA	NA	NA	NA	NA	NA
POE	Anthoxanthum odoratum	28	SR28-41	Control	NA	NA	9	9	NA	NA	NA	NA	NA	NA
POE	Anthoxanthum odoratum	28	SR28-44	Control	NA	NA	9	9	NA	NA	NA	NA	NA	NA
POE	Anthoxanthum odoratum	28	SR28-45	Control	NA	NA	9	9	NA	NA	NA	NA	NA	NA
POE	Anthoxanthum odoratum	28	SR28-46	Control	NA	NA	9	9	NA	NA	NA	NA	NA	NA
POE	Phalaris arundinacea	29	SR29-14	Control	0	0.08	9	9	NA	NA	NA	NA	NA	NA
POE	Phalaris arundinacea	29	SR29-15	Control	0	0.12	9	9	NA	NA	NA	NA	NA	NA
POE	Phalaris arundinacea	29	SR29-16	Control	0	0.06	9	9	NA	NA	NA	NA	NA	NA
POE	Phalaris arundinacea	29	SR29-21	Control	0	0.1	9	9	NA	NA	NA	NA	NA	NA
POE	Phalaris arundinacea	29	SR29-28	Control	NA	NA	9	9	NA	NA	NA	NA	NA	NA
POE	Phalaris arundinacea	29	SR29-30	Control	NA	NA	9	9	NA	NA	NA	NA	NA	NA
POE	Phalaris arundinacea	29	SR29-32	Control	NA	NA	9	9	NA	NA	NA	NA	NA	NA
POE	Phalaris arundinacea	29	SR29-33	Control	NA	NA	9	9	NA	NA	NA	NA	NA	NA
POE	Phalaris arundinacea	29	SR29-39	Control	NA	NA	9	9	NA	NA	NA	NA	NA	NA
POE	Phalaris arundinacea	29	SR29-40	Control	NA	NA	9	9	NA	NA	NA	NA	NA	NA
POE	Calamagrostis purpurea	30	SR30-15	Control	0	0.1	9	9	NA	NA	NA	NA	NA	NA
POE	Calamagrostis purpurea	30	SR30-17	Control	0	0.16	9	9	NA	NA	NA	NA	NA	NA
POE	Calamagrostis purpurea	30	SR30-20	Control	0	0.1	9	9	NA	NA	NA	NA	NA	NA
POE	Calamagrostis purpurea	30	SR30-25	Control	0	0.06	9	9	NA	NA	NA	NA	NA	NA
POE	Calamagrostis purpurea	30	SR30-28	Control	NA	NA	7	9	NA	NA	NA	NA	NA	NA
POE	Calamagrostis purpurea	30	SR30-38	Control	NA	NA	9	9	NA	NA	NA	NA	NA	NA
POE	Calamagrostis purpurea	30	SR30-39	Control	NA	NA	9	9	NA	NA	NA	NA	NA	NA
POE	Calamagrostis purpurea	30	SR30-41	Control	NA	NA	9	9	NA	NA	NA	NA	NA	NA
POE	Calamagrostis purpurea	30	SR30-43	Control	NA	NA	9	9	NA	NA	NA	NA	NA	NA
POE	Calamagrostis purpurea	30	SR30-44	Control	NA	NA	9	9	NA	NA	NA	NA	NA	NA
POE	Agrostis canina	31	SR31-15	Control	0	0.06	9	9	NA	NA	NA	NA	NA	NA
POE	Agrostis canina	31	SR31-2	Control	0	0.08	9	9	NA	NA	NA	NA	NA	NA
POE	Agrostis canina	31	SR31-20	Control	0	0.06	9	9	NA	NA	NA	NA	NA	NA
POE	Agrostis canina	31	SR31-21	Control	0	0.06	9	9	NA	NA	NA	NA	NA	NA
POE	Agrostis canina	31	SR31-25	Control	NA	NA	9	9	NA	NA	NA	NA	NA	NA
POE	Agrostis canina	31	SR31-29	Control	NA	NA	9	9	NA	NA	NA	NA	NA	NA
POE	Agrostis canina	31	SR31-33	Control	NA	NA	9	9	NA	NA	NA	NA	NA	NA
POE	Agrostis canina	31	SR31-38	Control	NA	NA	9	9	NA	NA	NA	NA	NA	NA
POE	Agrostis canina	31	SR31-39	Control	NA	NA	9	9	NA	NA	NA	NA	NA	NA
POE	Agrostis canina	31	SR31-9	Control	NA	NA	9	9	NA	NA	NA	NA	NA	NA
POE	Polypogon viridis	32	SR32-13	Control	0	0.06	9	9	NA	NA	NA	NA	NA	NA
POE	Polypogon viridis	32	SR32-19	Control	0	0.04	9	9	NA	NA	NA	NA	NA	NA
POE	Polypogon viridis	32	SR32-23	Control	0	0.08	9	9	NA	NA	NA	NA	NA	NA
POE	Polypogon viridis	32	SR32-32	Control	0	0.06	9	9	NA	NA	NA	NA	NA	NA
POE	Polypogon viridis	32	SR32-5	Control	NA	NA	9	9	NA	NA	NA	NA	NA	NA
POE	Polypogon viridis	32	SR32-6	Control	NA	NA	9	9	NA	NA	NA	NA	NA	NA
POE	Polypogon viridis	32	SR32-9	Control	NA	NA	9	9	NA	NA	NA	NA	NA	NA
POE	Helictotrichon pratense	33	SR33-10	Control	0	0.06	9	9	NA	NA	NA	NA	NA	NA
POE	Helictotrichon pratense	33	SR33-12	Control	0	0.04	9	9	NA	NA	NA	NA	NA	NA
POE	Helictotrichon pratense	33	SR33-18	Control	0	0.12	9	9	NA	NA	NA	NA	NA	NA
POE	Helictotrichon pratense	33	SR33-23	Control	0	0.06	9	9	NA	NA	NA	NA	NA	NA
POE	Helictotrichon pratense	33	SR33-27	Control	NA	NA	9	9	NA	NA	NA	NA	NA	NA
POE	Helictotrichon pratense	33	SR33-30	Control	NA	NA	9	9	NA	NA	NA	NA	NA	NA
POE	Helictotrichon pratense	33	SR33-32	Control	NA	NA	9	9	NA	NA	NA	NA	NA	NA
POE	Helictotrichon pratense	33	SR33-33	Control	NA	NA	9	9	NA	NA	NA	NA	NA	NA
POE	Helictotrichon pratense	33	SR33-39	Control	NA	NA	9	9	NA	NA	NA	NA	NA	NA
POE	Helictotrichon pratense	33	SR33-6	Control	NA	NA	9	9	NA	NA	NA	NA	NA	NA
POE	Koeleria glauca	35	SR35-2	Control	0	0.08	9	9	NA	NA	NA	NA	NA	NA
POE	Koeleria glauca	35	SR35-25	Control	0	0.06	9	9	NA	NA	NA	NA	NA	NA
POE	Koeleria glauca	35	SR35-26	Control	0	0.04	9	9	NA	NA	NA	NA	NA	NA
POE	Koeleria glauca	35	SR35-30	Control	0	0.04	9	9	NA	NA	NA	NA	NA	NA
POE	Koeleria glauca	35	SR35-36	Control	NA	NA	9	9	NA	NA	NA	NA	NA	NA
POE	Koeleria glauca	35	SR35-39	Control	NA	NA	9	9	NA	NA	NA	NA	NA	NA
POE	Koeleria glauca	35	SR35-44	Control	NA	NA	9	9	NA	NA	NA	NA	NA	NA
POE	Koeleria glauca	35	SR35-47	Control	NA	NA	9	9	NA	NA	NA	NA	NA	NA
POE	Koeleria glauca	35	SR35-48	Control	NA	NA	9	9	NA	NA	NA	NA	NA	NA
POE	Koeleria glauca	35	SR35-7	Control	NA	NA	9	9	NA	NA	NA	NA	NA	NA
POE	Trisetum flavescens	36	SR36-27	Control	0	0.08	9	9	NA	NA	NA	NA	NA	NA
POE	Trisetum flavescens	36	SR36-28	Control	0	0.08	9	9	NA	NA	NA	NA	NA	NA
POE	Trisetum flavescens	36	SR36-29	Control	0	0.06	9	9	NA	NA	NA	NA	NA	NA
POE	Trisetum flavescens	36	SR36-30	Control	0	0.06	9	9	NA	NA	NA	NA	NA	NA
POE	Trisetum flavescens	36	SR36-31	Control	NA	NA	9	9	NA	NA	NA	NA	NA	NA
POE	Trisetum flavescens	36	SR36-32	Control	NA	NA	9	9	NA	NA	NA	NA	NA	NA
POE	Trisetum flavescens	36	SR36-33	Control	NA	NA	3	9	NA	NA	NA	NA	NA	NA
POE	Trisetum flavescens	36	SR36-40	Control	NA	NA	9	9	NA	NA	NA	NA	NA	NA
POE	Trisetum flavescens	36	SR36-43	Control	NA	NA	9	9	NA	NA	NA	NA	NA	NA
POE	Trisetum flavescens	36	SR36-7	Control	NA	NA	9	9	NA	NA	NA	NA	NA	NA
POE	Briza minor	37	SR37-18	Control	0	0.08	9	9	NA	NA	NA	NA	NA	NA
POE	Briza minor	37	SR37-20	Control	0	0.1	9	9	NA	NA	NA	NA	NA	NA
POE	Briza minor	37	SR37-21	Control	0	0.08	9	9	NA	NA	NA	NA	NA	NA
POE	Briza minor	37	SR37-25	Control	0	0.08	9	9	NA	NA	NA	NA	NA	NA
POE	Briza minor	37	SR37-32	Control	NA	NA	9	9	NA	NA	NA	NA	NA	NA
POE	Briza minor	37	SR37-33	Control	NA	NA	9	9	NA	NA	NA	NA	NA	NA
POE	Briza minor	37	SR37-39	Control	NA	NA	9	9	NA	NA	NA	NA	NA	NA
POE	Briza minor	37	SR37-43	Control	NA	NA	9	9	NA	NA	NA	NA	NA	NA
POE	Briza minor	37	SR37-44	Control	NA	NA	9	9	NA	NA	NA	NA	NA	NA
POE	Briza minor	37	SR37-8	Control	NA	NA	9	9	NA	NA	NA	NA	NA	NA
POE	Briza media	38	SR38-1	Control	0	0.14	9	9	NA	NA	NA	NA	NA	NA
POE	Briza media	38	SR38-15	Control	0	0.14	9	9	NA	NA	NA	NA	NA	NA
POE	Briza media	38	SR38-2	Control	0	0.22	9	9	NA	NA	NA	NA	NA	NA
POE	Briza media	38	SR38-20	Control	0	0.08	9	9	NA	NA	NA	NA	NA	NA
POE	Briza media	38	SR38-21	Control	NA	NA	9	9	NA	NA	NA	NA	NA	NA
POE	Briza media	38	SR38-24	Control	NA	NA	9	9	NA	NA	NA	NA	NA	NA
POE	Briza media	38	SR38-4	Control	NA	NA	9	9	NA	NA	NA	NA	NA	NA
POE	Briza media	38	SR38-45	Control	NA	NA	9	9	NA	NA	NA	NA	NA	NA
POE	Briza media	38	SR38-47	Control	NA	NA	9	9	NA	NA	NA	NA	NA	NA
POE	Briza media	38	SR38-6	Control	NA	NA	9	9	NA	NA	NA	NA	NA	NA
POE	Agrostis capillaris	39	SR39-14	Control	0	0.06	9	9	NA	NA	NA	NA	NA	NA
POE	Agrostis capillaris	39	SR39-15	Control	0	0.06	9	9	NA	NA	NA	NA	NA	NA
POE	Agrostis capillaris	39	SR39-18	Control	0	0.12	9	9	NA	NA	NA	NA	NA	NA
POE	Agrostis capillaris	39	SR39-19	Control	0	0.08	9	9	NA	NA	NA	NA	NA	NA
POE	Agrostis capillaris	39	SR39-37	Control	NA	NA	9	9	NA	NA	NA	NA	NA	NA
POE	Agrostis capillaris	39	SR39-40	Control	NA	NA	9	9	NA	NA	NA	NA	NA	NA
POE	Agrostis capillaris	39	SR39-47	Control	NA	NA	9	9	NA	NA	NA	NA	NA	NA
POE	Agrostis capillaris	39	SR39-48	Control	NA	NA	9	9	NA	NA	NA	NA	NA	NA
POE	Agrostis capillaris	39	SR39-5	Control	NA	NA	9	9	NA	NA	NA	NA	NA	NA
POE	Agrostis capillaris	39	SR39-7	Control	NA	NA	9	9	NA	NA	NA	NA	NA	NA
POE	Trisetum spicatum	40	SR40-14	Control	0	0.04	9	9	NA	NA	NA	NA	NA	NA
POE	Trisetum spicatum	40	SR40-16	Control	0	0.04	6	9	NA	NA	NA	NA	NA	NA
POE	Trisetum spicatum	40	SR40-19	Control	0	0.04	9	9	NA	NA	NA	NA	NA	NA
POE	Trisetum spicatum	40	SR40-25	Control	0	0.06	9	9	NA	NA	NA	NA	NA	NA
POE	Trisetum spicatum	40	SR40-29	Control	NA	NA	9	9	NA	NA	NA	NA	NA	NA
POE	Trisetum spicatum	40	SR40-32	Control	NA	NA	9	9	NA	NA	NA	NA	NA	NA
POE	Trisetum spicatum	40	SR40-37	Control	NA	NA	9	9	NA	NA	NA	NA	NA	NA
POE	Trisetum spicatum	40	SR40-9	Control	NA	NA	9	9	NA	NA	NA	NA	NA	NA
POE	Agrostis mertensii	41	SR41-1	Control	0	0.04	9	9	NA	NA	NA	NA	NA	NA
POE	Agrostis mertensii	41	SR41-10	Control	0	0.04	9	9	NA	NA	NA	NA	NA	NA
POE	Agrostis mertensii	41	SR41-19	Control	0	0.06	9	9	NA	NA	NA	NA	NA	NA
POE	Agrostis mertensii	41	SR41-4	Control	0	0.04	9	9	NA	NA	NA	NA	NA	NA
POE	Agrostis mertensii	41	SR41-7	Control	NA	NA	9	9	NA	NA	NA	NA	NA	NA
TRI	Elymus repens	43	SR43-13	Control	0	0.08	9	9	NA	NA	NA	NA	NA	NA
TRI	Elymus repens	43	SR43-2	Control	0	0.08	9	9	NA	NA	NA	NA	NA	NA
TRI	Elymus repens	43	SR43-25	Control	0	0.1	9	9	NA	NA	NA	NA	NA	NA
TRI	Elymus repens	43	SR43-26	Control	0	0.06	9	9	NA	NA	NA	NA	NA	NA
TRI	Elymus repens	43	SR43-29	Control	NA	NA	9	9	NA	NA	NA	NA	NA	NA
TRI	Elymus repens	43	SR43-3	Control	NA	NA	9	9	NA	NA	NA	NA	NA	NA
TRI	Elymus repens	43	SR43-30	Control	NA	NA	9	9	NA	NA	NA	NA	NA	NA
TRI	Elymus repens	43	SR43-31	Control	NA	NA	9	9	NA	NA	NA	NA	NA	NA
TRI	Elymus repens	43	SR43-33	Control	NA	NA	9	9	NA	NA	NA	NA	NA	NA
TRI	Elymus repens	43	SR43-48	Control	NA	NA	9	9	NA	NA	NA	NA	NA	NA
TRI	Triticum turgidum	44	SR44-13	Control	0	0.1	9	9	NA	NA	NA	NA	NA	NA
TRI	Triticum turgidum	44	SR44-15	Control	0	0.06	9	9	NA	NA	NA	NA	NA	NA
TRI	Triticum turgidum	44	SR44-18	Control	0	0.06	9	9	NA	NA	NA	NA	NA	NA
TRI	Triticum turgidum	44	SR44-21	Control	0	0.1	9	9	NA	NA	NA	NA	NA	NA
TRI	Triticum turgidum	44	SR44-25	Control	NA	NA	9	9	NA	NA	NA	NA	NA	NA
TRI	Triticum turgidum	44	SR44-3	Control	NA	NA	9	9	NA	NA	NA	NA	NA	NA
TRI	Triticum turgidum	44	SR44-36	Control	NA	NA	9	9	NA	NA	NA	NA	NA	NA
TRI	Triticum turgidum	44	SR44-39	Control	NA	NA	9	9	NA	NA	NA	NA	NA	NA
TRI	Triticum turgidum	44	SR44-44	Control	NA	NA	9	9	NA	NA	NA	NA	NA	NA
TRI	Triticum turgidum	44	SR44-45	Control	NA	NA	9	9	NA	NA	NA	NA	NA	NA
TRI	Aegilops triuncialis	45	SR45-12	Control	0	0.08	6	1	NA	NA	NA	NA	NA	NA
TRI	Aegilops triuncialis	45	SR45-14	Control	0	0.04	9	9	NA	NA	NA	NA	NA	NA
TRI	Aegilops triuncialis	45	SR45-21	Control	0	0.04	0	0	NA	NA	NA	NA	NA	NA
TRI	Aegilops triuncialis	45	SR45-23	Control	0	0.06	6	6	NA	NA	NA	NA	NA	NA
TRI	Aegilops triuncialis	45	SR45-26	Control	NA	NA	6	0	NA	NA	NA	NA	NA	NA
TRI	Aegilops triuncialis	45	SR45-32	Control	NA	NA	7	9	NA	NA	NA	NA	NA	NA
TRI	Aegilops triuncialis	45	SR45-35	Control	NA	NA	9	9	NA	NA	NA	NA	NA	NA
TRI	Aegilops triuncialis	45	SR45-43	Control	NA	NA	8	8	NA	NA	NA	NA	NA	NA
TRI	Aegilops triuncialis	45	SR45-45	Control	NA	NA	9	9	NA	NA	NA	NA	NA	NA
TRI	Aegilops triuncialis	45	SR45-48	Control	NA	NA	9	9	NA	NA	NA	NA	NA	NA
TRI	Elymus hystrix	47	SR47-11	Control	0	0.14	9	9	NA	NA	NA	NA	NA	NA
TRI	Elymus hystrix	47	SR47-16	Control	0	0.1	9	9	NA	NA	NA	NA	NA	NA
TRI	Elymus hystrix	47	SR47-19	Control	0	0.08	9	9	NA	NA	NA	NA	NA	NA
TRI	Elymus hystrix	47	SR47-20	Control	0	0.12	9	9	NA	NA	NA	NA	NA	NA
TRI	Elymus hystrix	47	SR47-24	Control	NA	NA	9	9	NA	NA	NA	NA	NA	NA
TRI	Elymus hystrix	47	SR47-33	Control	NA	NA	9	9	NA	NA	NA	NA	NA	NA
TRI	Elymus hystrix	47	SR47-35	Control	NA	NA	9	9	NA	NA	NA	NA	NA	NA
TRI	Elymus hystrix	47	SR47-37	Control	NA	NA	9	9	NA	NA	NA	NA	NA	NA
TRI	Elymus hystrix	47	SR47-39	Control	NA	NA	9	9	NA	NA	NA	NA	NA	NA
TRI	Elymus hystrix	47	SR47-6	Control	NA	NA	9	9	NA	NA	NA	NA	NA	NA
TRI	Hordeum jubatum	48	SR48-1	Control	0	0.06	9	9	NA	NA	NA	NA	NA	NA
TRI	Hordeum jubatum	48	SR48-11	Control	0	0.06	9	9	NA	NA	NA	NA	NA	NA
TRI	Hordeum jubatum	48	SR48-13	Control	NA	NA	9	9	NA	NA	NA	NA	NA	NA
TRI	Hordeum jubatum	48	SR48-2	Control	0	0.06	9	9	NA	NA	NA	NA	NA	NA
TRI	Hordeum jubatum	48	SR48-22	Control	NA	NA	9	9	NA	NA	NA	NA	NA	NA
TRI	Hordeum jubatum	48	SR48-23	Control	0	0.06	9	9	NA	NA	NA	NA	NA	NA
TRI	Hordeum jubatum	48	SR48-32	Control	NA	NA	9	9	NA	NA	NA	NA	NA	NA
TRI	Hordeum jubatum	48	SR48-33	Control	NA	NA	9	9	NA	NA	NA	NA	NA	NA
TRI	Hordeum jubatum	48	SR48-39	Control	NA	NA	9	9	NA	NA	NA	NA	NA	NA
TRI	Hordeum jubatum	48	SR48-6	Control	NA	NA	9	9	NA	NA	NA	NA	NA	NA
TRI	Dasypyrum villosum	50	SR50-1	Control	0	0.08	9	9	NA	NA	NA	NA	NA	NA
TRI	Dasypyrum villosum	50	SR50-12	Control	0	0.06	9	9	NA	NA	NA	NA	NA	NA
TRI	Dasypyrum villosum	50	SR50-15	Control	0	0.08	9	9	NA	NA	NA	NA	NA	NA
TRI	Dasypyrum villosum	50	SR50-16	Control	0	0.08	9	9	NA	NA	NA	NA	NA	NA
TRI	Dasypyrum villosum	50	SR50-2	Control	NA	NA	9	9	NA	NA	NA	NA	NA	NA
TRI	Dasypyrum villosum	50	SR50-21	Control	NA	NA	9	9	NA	NA	NA	NA	NA	NA
TRI	Dasypyrum villosum	50	SR50-24	Control	NA	NA	9	9	NA	NA	NA	NA	NA	NA
TRI	Dasypyrum villosum	50	SR50-36	Control	NA	NA	9	9	NA	NA	NA	NA	NA	NA
TRI	Dasypyrum villosum	50	SR50-37	Control	NA	NA	9	9	NA	NA	NA	NA	NA	NA
TRI	Dasypyrum villosum	50	SR50-43	Control	NA	NA	9	9	NA	NA	NA	NA	NA	NA
TRI	Agropyron cristatum	52	SR52-17	Control	0	0.06	9	9	NA	NA	NA	NA	NA	NA
TRI	Agropyron cristatum	52	SR52-22	Control	0	0.06	9	9	NA	NA	NA	NA	NA	NA
TRI	Agropyron cristatum	52	SR52-24	Control	0	0.04	9	9	NA	NA	NA	NA	NA	NA
TRI	Agropyron cristatum	52	SR52-30	Control	0	0.06	9	9	NA	NA	NA	NA	NA	NA
TRI	Agropyron cristatum	52	SR52-33	Control	NA	NA	9	9	NA	NA	NA	NA	NA	NA
TRI	Agropyron cristatum	52	SR52-36	Control	NA	NA	9	9	NA	NA	NA	NA	NA	NA
BRA	Brachypodium rupestre	54	SR54-13	Control	0	0.06	9	9	NA	NA	NA	NA	NA	NA
BRA	Brachypodium rupestre	54	SR54-16	Control	0	0.06	9	9	NA	NA	NA	NA	NA	NA
BRA	Brachypodium rupestre	54	SR54-19	Control	0	0.08	9	9	NA	NA	NA	NA	NA	NA
BRA	Brachypodium rupestre	54	SR54-21	Control	0	0.04	9	9	NA	NA	NA	NA	NA	NA
BRA	Brachypodium rupestre	54	SR54-25	Control	NA	NA	9	9	NA	NA	NA	NA	NA	NA
BRA	Brachypodium rupestre	54	SR54-28	Control	NA	NA	9	9	NA	NA	NA	NA	NA	NA
BRA	Brachypodium rupestre	54	SR54-37	Control	NA	NA	9	9	NA	NA	NA	NA	NA	NA
BRA	Brachypodium rupestre	54	SR54-40	Control	NA	NA	9	9	NA	NA	NA	NA	NA	NA
BRA	Brachypodium rupestre	54	SR54-45	Control	NA	NA	9	9	NA	NA	NA	NA	NA	NA
BRA	Brachypodium rupestre	54	SR54-9	Control	NA	NA	9	9	NA	NA	NA	NA	NA	NA
MEL	Melica nutans	57	SR57-15	Control	0	0.16	9	9	NA	NA	NA	NA	NA	NA
MEL	Melica nutans	57	SR57-19	Control	0	0.08	9	9	NA	NA	NA	NA	NA	NA
MEL	Melica nutans	57	SR57-22	Control	0	0.08	7	9	NA	NA	NA	NA	NA	NA
MEL	Melica nutans	57	SR57-26	Control	0	0.06	7	9	NA	NA	NA	NA	NA	NA
MEL	Melica nutans	57	SR57-28	Control	NA	NA	9	9	NA	NA	NA	NA	NA	NA
MEL	Melica nutans	57	SR57-38	Control	NA	NA	9	9	NA	NA	NA	NA	NA	NA
MEL	Melica nutans	57	SR57-4	Control	NA	NA	9	9	NA	NA	NA	NA	NA	NA
MEL	Melica nutans	57	SR57-43	Control	NA	NA	9	9	NA	NA	NA	NA	NA	NA
MEL	Melica nutans	57	SR57-47	Control	NA	NA	9	9	NA	NA	NA	NA	NA	NA
MEL	Melica nutans	57	SR57-6	Control	NA	NA	9	9	NA	NA	NA	NA	NA	NA
MEL	Glyceria striata	58	SR58-10	Control	0	0.08	9	9	NA	NA	NA	NA	NA	NA
MEL	Glyceria striata	58	SR58-12	Control	0	0.08	9	9	NA	NA	NA	NA	NA	NA
MEL	Glyceria striata	58	SR58-16	Control	0	0.12	9	9	NA	NA	NA	NA	NA	NA
MEL	Glyceria striata	58	SR58-2	Control	0	0.12	9	9	NA	NA	NA	NA	NA	NA
MEL	Glyceria striata	58	SR58-23	Control	NA	NA	9	9	NA	NA	NA	NA	NA	NA
MEL	Glyceria striata	58	SR58-37	Control	NA	NA	9	9	NA	NA	NA	NA	NA	NA
MEL	Glyceria striata	58	SR58-40	Control	NA	NA	9	9	NA	NA	NA	NA	NA	NA
MEL	Glyceria striata	58	SR58-44	Control	NA	NA	9	9	NA	NA	NA	NA	NA	NA
MEL	Glyceria striata	58	SR58-46	Control	NA	NA	9	9	NA	NA	NA	NA	NA	NA
MEL	Glyceria striata	58	SR58-48	Control	NA	NA	9	9	NA	NA	NA	NA	NA	NA
MEL	Glyceria occidentalis	61	SR61-11	Control	0	0.1	8	9	NA	NA	NA	NA	NA	NA
MEL	Glyceria occidentalis	61	SR61-2	Control	0	0.1	6	9	NA	NA	NA	NA	NA	NA
MEL	Glyceria occidentalis	61	SR61-20	Control	0	0.04	9	9	NA	NA	NA	NA	NA	NA
MEL	Glyceria occidentalis	61	SR61-22	Control	0	0.06	9	9	NA	NA	NA	NA	NA	NA
MEL	Glyceria occidentalis	61	SR61-23	Control	NA	NA	8	9	NA	NA	NA	NA	NA	NA
MEL	Glyceria occidentalis	61	SR61-34	Control	NA	NA	9	9	NA	NA	NA	NA	NA	NA
MEL	Glyceria occidentalis	61	SR61-4	Control	NA	NA	7	9	NA	NA	NA	NA	NA	NA
MEL	Glyceria occidentalis	61	SR61-40	Control	NA	NA	9	9	NA	NA	NA	NA	NA	NA
MEL	Glyceria occidentalis	61	SR61-42	Control	NA	NA	6	9	NA	NA	NA	NA	NA	NA
MEL	Glyceria occidentalis	61	SR61-6	Control	NA	NA	9	9	NA	NA	NA	NA	NA	NA
STI	Nassella hyalina	62	SR62-14	Control	0	0.06	9	9	NA	NA	NA	NA	NA	NA
STI	Nassella hyalina	62	SR62-25	Control	0	0.06	9	9	NA	NA	NA	NA	NA	NA
STI	Nassella hyalina	62	SR62-26	Control	0	0.06	9	9	NA	NA	NA	NA	NA	NA
STI	Nassella hyalina	62	SR62-33	Control	0	0.06	9	9	NA	NA	NA	NA	NA	NA
STI	Nassella hyalina	62	SR62-39	Control	NA	NA	9	9	NA	NA	NA	NA	NA	NA
STI	Nassella hyalina	62	SR62-40	Control	NA	NA	9	9	NA	NA	NA	NA	NA	NA
STI	Nassella hyalina	62	SR62-46	Control	NA	NA	9	9	NA	NA	NA	NA	NA	NA
STI	Nassella hyalina	62	SR62-47	Control	NA	NA	9	9	NA	NA	NA	NA	NA	NA
STI	Nassella hyalina	62	SR62-48	Control	NA	NA	9	9	NA	NA	NA	NA	NA	NA
STI	Nassella hyalina	62	SR62-7	Control	NA	NA	9	9	NA	NA	NA	NA	NA	NA
STI	Stipa capillata	64	SR64-1	Control	0	0.04	9	9	NA	NA	NA	NA	NA	NA
STI	Stipa capillata	64	SR64-15	Control	0	0.04	9	9	NA	NA	NA	NA	NA	NA
STI	Stipa capillata	64	SR64-22	Control	0	0.02	9	9	NA	NA	NA	NA	NA	NA
STI	Stipa capillata	64	SR64-29	Control	0	0.04	9	9	NA	NA	NA	NA	NA	NA
STI	Stipa capillata	64	SR64-32	Control	NA	NA	9	9	NA	NA	NA	NA	NA	NA
STI	Stipa capillata	64	SR64-35	Control	NA	NA	9	9	NA	NA	NA	NA	NA	NA
STI	Stipa capillata	64	SR64-37	Control	NA	NA	9	9	NA	NA	NA	NA	NA	NA
STI	Stipa capillata	64	SR64-39	Control	NA	NA	9	9	NA	NA	NA	NA	NA	NA
STI	Stipa capillata	64	SR64-48	Control	NA	NA	9	9	NA	NA	NA	NA	NA	NA
STI	Stipa capillata	64	SR64-9	Control	NA	NA	9	9	NA	NA	NA	NA	NA	NA
STI	Stipa extremiorientalis	65	SR65-1	Control	0	0.06	9	9	NA	NA	NA	NA	NA	NA
STI	Stipa extremiorientalis	65	SR65-20	Control	0	0.1	9	9	NA	NA	NA	NA	NA	NA
STI	Stipa extremiorientalis	65	SR65-22	Control	0	0.08	9	9	NA	NA	NA	NA	NA	NA
STI	Stipa extremiorientalis	65	SR65-28	Control	0	0.06	9	9	NA	NA	NA	NA	NA	NA
STI	Stipa extremiorientalis	65	SR65-30	Control	NA	NA	9	9	NA	NA	NA	NA	NA	NA
STI	Stipa extremiorientalis	65	SR65-31	Control	NA	NA	9	9	NA	NA	NA	NA	NA	NA
STI	Stipa extremiorientalis	65	SR65-37	Control	NA	NA	9	9	NA	NA	NA	NA	NA	NA
STI	Stipa extremiorientalis	65	SR65-4	Control	NA	NA	9	9	NA	NA	NA	NA	NA	NA
STI	Stipa extremiorientalis	65	SR65-46	Control	NA	NA	9	9	NA	NA	NA	NA	NA	NA
STI	Stipa extremiorientalis	65	SR65-47	Control	NA	NA	9	9	NA	NA	NA	NA	NA	NA
STI	Stipa gigantea	66	SR66-11	Control	0	0.06	9	9	NA	NA	NA	NA	NA	NA
STI	Stipa gigantea	66	SR66-19	Control	0	0.04	9	9	NA	NA	NA	NA	NA	NA
STI	Stipa gigantea	66	SR66-24	Control	0	0.04	9	9	NA	NA	NA	NA	NA	NA
STI	Stipa gigantea	66	SR66-28	Control	0	0.06	9	9	NA	NA	NA	NA	NA	NA
STI	Stipa gigantea	66	SR66-3	Control	NA	NA	3	0	NA	NA	NA	NA	NA	NA
STI	Stipa gigantea	66	SR66-35	Control	NA	NA	9	9	NA	NA	NA	NA	NA	NA
STI	Stipa gigantea	66	SR66-38	Control	NA	NA	9	9	NA	NA	NA	NA	NA	NA
STI	Stipa gigantea	66	SR66-42	Control	NA	NA	9	9	NA	NA	NA	NA	NA	NA
STI	Stipa gigantea	66	SR66-45	Control	NA	NA	9	9	NA	NA	NA	NA	NA	NA
STI	Stipa gigantea	66	SR66-8	Control	NA	NA	3	0	NA	NA	NA	NA	NA	NA
STI	Stipa ichu	67	SR67-12	Control	0	0.04	9	9	NA	NA	NA	NA	NA	NA
STI	Stipa ichu	67	SR67-15	Control	0	0.06	9	9	NA	NA	NA	NA	NA	NA
STI	Stipa ichu	67	SR67-2	Control	0	0.04	9	9	NA	NA	NA	NA	NA	NA
STI	Stipa ichu	67	SR67-20	Control	0	0.04	9	9	NA	NA	NA	NA	NA	NA
STI	Stipa ichu	67	SR67-21	Control	NA	NA	9	9	NA	NA	NA	NA	NA	NA
STI	Stipa ichu	67	SR67-26	Control	NA	NA	9	9	NA	NA	NA	NA	NA	NA
STI	Stipa ichu	67	SR67-29	Control	NA	NA	9	9	NA	NA	NA	NA	NA	NA
STI	Stipa ichu	67	SR67-33	Control	NA	NA	9	9	NA	NA	NA	NA	NA	NA
STI	Stipa ichu	67	SR67-41	Control	NA	NA	9	9	NA	NA	NA	NA	NA	NA
STI	Stipa ichu	67	SR67-8	Control	NA	NA	9	9	NA	NA	NA	NA	NA	NA
STI	Stipa tenuissima	70	SR70-11	Control	0	0.06	9	9	NA	NA	NA	NA	NA	NA
STI	Stipa tenuissima	70	SR70-15	Control	0	0.04	9	9	NA	NA	NA	NA	NA	NA
STI	Stipa tenuissima	70	SR70-19	Control	0	0.04	9	9	NA	NA	NA	NA	NA	NA
STI	Stipa tenuissima	70	SR70-20	Control	0	0.04	9	9	NA	NA	NA	NA	NA	NA
STI	Stipa tenuissima	70	SR70-3	Control	NA	NA	9	9	NA	NA	NA	NA	NA	NA
STI	Stipa tenuissima	70	SR70-35	Control	NA	NA	9	9	NA	NA	NA	NA	NA	NA
STI	Stipa tenuissima	70	SR70-36	Control	NA	NA	9	9	NA	NA	NA	NA	NA	NA
STI	Stipa tenuissima	70	SR70-37	Control	NA	NA	9	9	NA	NA	NA	NA	NA	NA
STI	Stipa tenuissima	70	SR70-9	Control	NA	NA	9	9	NA	NA	NA	NA	NA	NA
STI	Stipa trichotoma	71	SR71-11	Control	0	0.04	9	9	NA	NA	NA	NA	NA	NA
STI	Stipa trichotoma	71	SR71-12	Control	0	0.04	9	9	NA	NA	NA	NA	NA	NA
STI	Stipa trichotoma	71	SR71-19	Control	0	0.06	9	9	NA	NA	NA	NA	NA	NA
STI	Stipa trichotoma	71	SR71-24	Control	0	0.06	9	9	NA	NA	NA	NA	NA	NA
STI	Stipa trichotoma	71	SR71-26	Control	NA	NA	9	9	NA	NA	NA	NA	NA	NA
STI	Stipa trichotoma	71	SR71-38	Control	NA	NA	9	9	NA	NA	NA	NA	NA	NA
STI	Stipa trichotoma	71	SR71-39	Control	NA	NA	9	9	NA	NA	NA	NA	NA	NA
STI	Stipa trichotoma	71	SR71-4	Control	NA	NA	9	9	NA	NA	NA	NA	NA	NA
STI	Stipa trichotoma	71	SR71-48	Control	NA	NA	9	9	NA	NA	NA	NA	NA	NA
STI	Stipa trichotoma	71	SR71-7	Control	NA	NA	9	9	NA	NA	NA	NA	NA	NA
STI	Piptochaetium fimbriatum	73	SR73-1	Control	0	0.04	9	9	NA	NA	NA	NA	NA	NA
STI	Piptochaetium fimbriatum	73	SR73-11	Control	0	0.04	9	9	NA	NA	NA	NA	NA	NA
STI	Piptochaetium fimbriatum	73	SR73-15	Control	0	0.04	9	9	NA	NA	NA	NA	NA	NA
STI	Piptochaetium fimbriatum	73	SR73-21	Control	0	0.06	9	9	NA	NA	NA	NA	NA	NA
STI	Piptochaetium fimbriatum	73	SR73-29	Control	NA	NA	9	9	NA	NA	NA	NA	NA	NA
STI	Piptochaetium fimbriatum	73	SR73-31	Control	NA	NA	9	9	NA	NA	NA	NA	NA	NA
STI	Nassella cernua	79	SR79-12	Control	0	0.06	9	9	NA	NA	NA	NA	NA	NA
STI	Nassella cernua	79	SR79-14	Control	0	0.06	9	9	NA	NA	NA	NA	NA	NA
STI	Nassella cernua	79	SR79-2	Control	0	0.06	9	9	NA	NA	NA	NA	NA	NA
STI	Nassella cernua	79	SR79-26	Control	0	0.06	9	9	NA	NA	NA	NA	NA	NA
STI	Nassella cernua	79	SR79-3	Control	NA	NA	9	9	NA	NA	NA	NA	NA	NA
STI	Nassella cernua	79	SR79-30	Control	NA	NA	9	9	NA	NA	NA	NA	NA	NA
STI	Nassella cernua	79	SR79-35	Control	NA	NA	9	9	NA	NA	NA	NA	NA	NA
STI	Nassella cernua	79	SR79-4	Control	NA	NA	3	0	NA	NA	NA	NA	NA	NA
STI	Nassella cernua	79	SR79-46	Control	NA	NA	9	9	NA	NA	NA	NA	NA	NA
STI	Nassella cernua	79	SR79-6	Control	NA	NA	9	9	NA	NA	NA	NA	NA	NA
STI	Achnatherum calamagrostis	82	SR82-1	Control	0	0.12	9	9	NA	NA	NA	NA	NA	NA
STI	Achnatherum calamagrostis	82	SR82-13	Control	0	0.24	9	9	NA	NA	NA	NA	NA	NA
STI	Achnatherum calamagrostis	82	SR82-14	Control	0	0.12	9	9	NA	NA	NA	NA	NA	NA
STI	Achnatherum calamagrostis	82	SR82-16	Control	0	0.22	9	9	NA	NA	NA	NA	NA	NA
STI	Achnatherum calamagrostis	82	SR82-35	Control	NA	NA	9	9	NA	NA	NA	NA	NA	NA
STI	Achnatherum calamagrostis	82	SR82-37	Control	NA	NA	9	9	NA	NA	NA	NA	NA	NA
STI	Achnatherum calamagrostis	82	SR82-4	Control	NA	NA	9	9	NA	NA	NA	NA	NA	NA
STI	Achnatherum calamagrostis	82	SR82-48	Control	NA	NA	9	9	NA	NA	NA	NA	NA	NA
STI	Achnatherum calamagrostis	82	SR82-5	Control	NA	NA	9	9	NA	NA	NA	NA	NA	NA
STI	Achnatherum calamagrostis	82	SR82-6	Control	NA	NA	9	9	NA	NA	NA	NA	NA	NA
STI	Stipa conferta	89	SR89-18	Control	0	0.04	9	9	NA	NA	NA	NA	NA	NA
STI	Stipa conferta	89	SR89-2	Control	0	0.04	9	9	NA	NA	NA	NA	NA	NA
STI	Stipa conferta	89	SR89-23	Control	0	0.04	9	9	NA	NA	NA	NA	NA	NA
STI	Stipa conferta	89	SR89-30	Control	0	0.04	9	9	NA	NA	NA	NA	NA	NA
STI	Stipa conferta	89	SR89-31	Control	NA	NA	9	9	NA	NA	NA	NA	NA	NA
STI	Stipa conferta	89	SR89-5	Control	NA	NA	9	9	NA	NA	NA	NA	NA	NA
LYG	Lygeum spartum	92	SR92-14	Control	0	0.08	9	9	NA	NA	NA	NA	NA	NA
LYG	Lygeum spartum	92	SR92-16	Control	0	0.06	9	9	NA	NA	NA	NA	NA	NA
LYG	Lygeum spartum	92	SR92-19	Control	0	0.08	9	9	NA	NA	NA	NA	NA	NA
LYG	Lygeum spartum	92	SR92-28	Control	0	0.14	9	9	NA	NA	NA	NA	NA	NA
LYG	Lygeum spartum	92	SR92-35	Control	NA	NA	9	9	NA	NA	NA	NA	NA	NA
STI	Nassella pubiflora	99	SR99-12	Control	0	0.12	9	9	NA	NA	NA	NA	NA	NA
STI	Nassella pubiflora	99	SR99-13	Control	0	0.06	0	0	NA	NA	NA	NA	NA	NA
STI	Nassella pubiflora	99	SR99-2	Control	0	0.06	9	9	NA	NA	NA	NA	NA	NA
STI	Nassella pubiflora	99	SR99-21	Control	0	0.08	9	9	NA	NA	NA	NA	NA	NA
STI	Nassella pubiflora	99	SR99-29	Control	NA	NA	9	9	NA	NA	NA	NA	NA	NA
STI	Nassella pubiflora	99	SR99-30	Control	NA	NA	9	9	NA	NA	NA	NA	NA	NA
STI	Nassella pubiflora	99	SR99-33	Control	NA	NA	9	9	NA	NA	NA	NA	NA	NA
STI	Nassella pubiflora	99	SR99-35	Control	NA	NA	9	9	NA	NA	NA	NA	NA	NA
STI	Nassella pubiflora	99	SR99-36	Control	NA	NA	9	9	NA	NA	NA	NA	NA	NA
STI	Nassella pubiflora	99	SR99-43	Control	NA	NA	9	9	NA	NA	NA	NA	NA	NA
MEL	Melica ciliata	100	SR100-10	Control	0	0.06	0	0	NA	NA	NA	NA	NA	NA
MEL	Melica ciliata	100	SR100-12	Control	0	0.04	9	9	NA	NA	NA	NA	NA	NA
MEL	Melica ciliata	100	SR100-15	Control	0	0.02	0	0	NA	NA	NA	NA	NA	NA
MEL	Melica ciliata	100	SR100-2	Control	0	0.04	5	8	NA	NA	NA	NA	NA	NA
MEL	Melica ciliata	100	SR100-23	Control	NA	NA	6	8	NA	NA	NA	NA	NA	NA
MEL	Melica ciliata	100	SR100-28	Control	NA	NA	9	9	NA	NA	NA	NA	NA	NA
MEL	Melica ciliata	100	SR100-32	Control	NA	NA	7	9	NA	NA	NA	NA	NA	NA
MEL	Melica ciliata	100	SR100-34	Control	NA	NA	9	9	NA	NA	NA	NA	NA	NA
MEL	Melica ciliata	100	SR100-35	Control	NA	NA	9	9	NA	NA	NA	NA	NA	NA
MEL	Melica ciliata	100	SR100-39	Control	NA	NA	9	9	NA	NA	NA	NA	NA	NA
STI	Oryzopsis miliacea	101	SR101-12	Control	0	0.06	7	7	NA	NA	NA	NA	NA	NA
STI	Oryzopsis miliacea	101	SR101-2	Control	0	0.14	5	5	NA	NA	NA	NA	NA	NA
STI	Oryzopsis miliacea	101	SR101-21	Control	0	0.16	6	6	NA	NA	NA	NA	NA	NA
STI	Oryzopsis miliacea	101	SR101-22	Control	0	0.08	6	6	NA	NA	NA	NA	NA	NA
STI	Oryzopsis miliacea	101	SR101-25	Control	NA	NA	9	9	NA	NA	NA	NA	NA	NA
STI	Oryzopsis miliacea	101	SR101-28	Control	NA	NA	9	9	NA	NA	NA	NA	NA	NA
STI	Oryzopsis miliacea	101	SR101-32	Control	NA	NA	9	9	NA	NA	NA	NA	NA	NA
STI	Oryzopsis miliacea	101	SR101-35	Control	NA	NA	9	9	NA	NA	NA	NA	NA	NA
STI	Oryzopsis miliacea	101	SR101-44	Control	NA	NA	9	9	NA	NA	NA	NA	NA	NA
STI	Oryzopsis miliacea	101	SR101-48	Control	NA	NA	7	7	NA	NA	NA	NA	NA	NA
POE	Poa trivialis	3	SR3-20	Drought	0.22	0.24	9	9	NA	NA	2018-11-04	14	0	1.2
POE	Poa trivialis	3	SR3-22	Drought	0.18	0.2	9	9	NA	NA	2018-11-08	18	0	1.8
POE	Poa trivialis	3	SR3-39	Drought	0.28	0.28	9	9	NA	NA	2018-11-08	18	0	1.5
POE	Poa trivialis	3	SR3-7	Drought	0.18	0.18	9	9	NA	NA	2018-11-04	14	0	1.5
POE	Poa trivialis	3	SR3-10	Drought	0.22	0.22	9	9	NA	NA	2018-11-06	16	0.024	2.1
POE	Poa trivialis	3	SR3-12	Drought	0.16	0.16	9	9	NA	NA	2018-11-06	16	0.194	2
POE	Poa trivialis	3	SR3-45	Drought	0.18	0.2	9	9	NA	NA	2018-11-04	14	0.687	2.1
POE	Poa trivialis	3	SR3-17	Drought	0.06	0.18	9	9	NA	NA	2018-11-04	14	0.695	2.3
POE	Poa trivialis	3	SR3-36	Drought	0.06	0.2	9	9	NA	NA	2018-11-06	16	0.727	2
POE	Poa trivialis	3	SR3-5	Drought	0.18	0.2	9	9	NA	NA	2018-11-08	18	0.95	1
POE	Deschampsia cespitosa	4	SR4-17	Drought	0.06	0.08	9	9	NA	NA	2018-11-10	20	0.528	0.6
POE	Deschampsia cespitosa	4	SR4-2	Drought	0.04	0.06	9	9	NA	NA	2018-11-12	22	0.641	3.8
POE	Deschampsia cespitosa	4	SR4-44	Drought	0	0.06	9	9	NA	NA	2018-11-10	20	0.679	3.1
POE	Deschampsia cespitosa	4	SR4-47	Drought	0.04	0.18	9	9	NA	NA	2018-11-14	22	0.686	0.8
POE	Deschampsia cespitosa	4	SR4-35	Drought	0.06	0.06	9	9	NA	NA	2018-11-12	22	0.708	2.3
POE	Deschampsia cespitosa	4	SR4-12	Drought	0	0.06	9	9	NA	NA	2018-11-10	20	0.751	3.1
POE	Deschampsia cespitosa	4	SR4-4	Drought	0	0.04	9	9	NA	NA	2018-11-12	22	0.795	1.8
POE	Poa alpina	5	SR5-11	Drought	0.04	0.2	9	9	NA	NA	2018-11-14	22	0.588	2.2
POE	Poa alpina	5	SR5-14	Drought	0	0.06	9	9	NA	NA	2018-11-14	22	0.625	1.3
POE	Poa alpina	5	SR5-33	Drought	0.06	0.24	9	9	NA	NA	2018-11-12	22	0.641	1.7
POE	Poa alpina	5	SR5-21	Drought	0	0.06	9	9	NA	NA	2018-11-14	22	0.675	1.9
POE	Poa alpina	5	SR5-47	Drought	0	0.1	9	9	NA	NA	2018-11-14	22	0.694	2.8
POE	Poa alpina	5	SR5-39	Drought	0.04	0.2	9	9	NA	NA	2018-11-14	22	0.698	0.6
POE	Poa alpina	5	SR5-6	Drought	0	0.12	9	9	NA	NA	2018-11-14	22	0.742	2.9
POE	Poa alpina	5	SR5-8	Drought	0	0.14	9	9	NA	NA	2018-11-12	22	0.787	2.9
POE	Poa alpina	5	SR5-37	Drought	0	0.04	9	9	NA	NA	2018-11-10	20	0.799	2.3
POE	Poa alpina	5	SR5-32	Drought	0	0.06	9	9	NA	NA	2018-11-10	20	0.8	1.4
POE	Phleum alpinum	6	SR6-42	Drought	0.08	0.28	9	9	NA	NA	2018-11-12	22	0.571	2.5
POE	Phleum alpinum	6	SR6-33	Drought	0.04	0.14	9	9	NA	NA	2018-11-10	20	0.665	1.1
POE	Phleum alpinum	6	SR6-32	Drought	0.1	0.24	9	9	NA	NA	2018-11-12	22	0.706	3.5
POE	Phleum alpinum	6	SR6-4	Drought	0	0.06	9	9	NA	NA	2018-11-22	30	0.722	0.6
POE	Phleum alpinum	6	SR6-29	Drought	0.06	0.26	9	9	NA	NA	2018-11-14	22	0.725	1
POE	Phleum alpinum	6	SR6-43	Drought	0.04	0.16	9	9	NA	NA	2018-11-10	20	0.74	0.8
POE	Phleum alpinum	6	SR6-17	Drought	0	0.24	9	9	NA	NA	2018-11-12	22	0.758	4
POE	Phleum alpinum	6	SR6-37	Drought	0.04	0.1	9	9	NA	NA	2018-11-10	20	0.78	1.4
POE	Phleum alpinum	6	SR6-44	Drought	0	0.16	9	9	NA	NA	2018-11-10	20	0.796	3.2
POE	Phleum alpinum	6	SR6-48	Drought	0	0.12	9	9	NA	NA	2018-11-12	22	0.807	2.1
POE	Lolium perenne	7	SR7-10	Drought	0.14	0.14	9	9	NA	NA	2018-10-29	8	0.536	0.7
POE	Lolium perenne	7	SR7-9	Drought	0.18	0.24	9	9	NA	NA	2018-11-02	12	0.576	0.7
POE	Lolium perenne	7	SR7-4	Drought	0.04	0.14	9	9	NA	NA	2018-11-04	14	0.644	1.1
POE	Lolium perenne	7	SR7-25	Drought	0.02	NA	9	9	NA	NA	2018-10-29	8	0.668	0
POE	Lolium perenne	7	SR7-28	Drought	0.18	0.24	9	9	NA	NA	2018-10-29	8	0.694	0.6
POE	Lolium perenne	7	SR7-24	Drought	0.06	0.1	9	9	NA	NA	2018-10-31	10	0.697	1.5
POE	Lolium perenne	7	SR7-27	Drought	0.08	0.26	9	9	NA	NA	2018-10-29	8	0.717	1.8
POE	Lolium perenne	7	SR7-2	Drought	0.1	0.18	9	9	NA	NA	2018-11-02	12	0.752	1.3
POE	Lolium perenne	7	SR7-13	Drought	0	0.1	9	9	NA	NA	2018-11-06	16	0.76	0.6
POE	Lolium perenne	7	SR7-39	Drought	0.06	0.14	9	9	NA	NA	2018-10-31	10	0.796	1.9
POE	Dactylis glomerata	8	SR8-19	Drought	0.28	NA	1	3	NA	NA	2018-11-04	14	0	0
POE	Dactylis glomerata	8	SR8-23	Drought	0.28	0.36	9	9	NA	NA	2018-11-06	16	0.036	1.2
POE	Dactylis glomerata	8	SR8-40	Drought	0.24	0.24	9	9	NA	NA	2018-11-04	14	0.208	0.2
POE	Dactylis glomerata	8	SR8-10	Drought	0.1	0.16	9	9	NA	NA	2018-11-06	16	0.236	0.4
POE	Dactylis glomerata	8	SR8-27	Drought	0.34	0.36	9	9	NA	NA	2018-11-04	14	0.348	0.2
POE	Dactylis glomerata	8	SR8-2	Drought	0.12	0.2	9	9	NA	NA	2018-11-06	16	0.431	0.5
POE	Dactylis glomerata	8	SR8-25	Drought	0.16	0.24	9	9	NA	NA	2018-11-04	14	0.482	1.4
POE	Dactylis glomerata	8	SR8-16	Drought	0.1	0.3	9	9	NA	NA	2018-11-04	14	0.603	0.5
POE	Dactylis glomerata	8	SR8-31	Drought	0.04	0.12	9	9	NA	NA	2018-11-06	16	0.741	1.2
POE	Dactylis glomerata	8	SR8-44	Drought	0.1	0.3	9	9	NA	NA	2018-11-04	14	0.753	1.7
POE	Poa alopecurus	9	SR9-14	Drought	0	0.04	9	9	NA	NA	2018-11-18	26	0.801	0.2
POE	Poa alopecurus	9	SR9-4	Drought	0	0.06	9	9	NA	NA	2018-11-18	26	0.812	0.9
POE	Poa alopecurus	9	SR9-10	Drought	0	0.04	9	9	NA	NA	2018-11-22	30	0.814	1
POE	Poa alopecurus	9	SR9-32	Drought	0	0.02	9	9	NA	NA	2018-11-20	28	0.814	2.7
POE	Poa alopecurus	9	SR9-8	Drought	0	0.12	9	9	NA	NA	2018-11-16	24	0.815	1.7
POE	Poa alopecurus	9	SR9-28	Drought	0	0.06	9	9	NA	NA	2018-11-18	26	0.82	1.8
POE	Poa alopecurus	9	SR9-43	Drought	0	0.14	9	9	NA	NA	2018-11-18	26	0.82	2
POE	Poa alopecurus	9	SR9-26	Drought	0	0.04	9	9	NA	NA	2018-11-20	28	0.838	0.7
POE	Poa bulbosa	10	SR10-9	Drought	0.04	0.06	4	5	NA	NA	2018-11-10	20	0	1.7
POE	Poa bulbosa	10	SR10-35	Drought	0.1	0.12	2	2	NA	NA	2018-11-12	22	0.379	1.3
POE	Poa bulbosa	10	SR10-10	Drought	0.1	0.16	1	1	NA	NA	2018-11-14	22	0.444	0.4
POE	Poa bulbosa	10	SR10-11	Drought	0.04	0.08	0	0	NA	NA	2018-11-14	22	0.542	2
POE	Poa bulbosa	10	SR10-47	Drought	0.04	0.1	2	2	NA	NA	2018-11-12	22	0.58	3
POE	Poa bulbosa	10	SR10-38	Drought	0.14	0.14	5	7	NA	NA	2018-11-12	22	0.603	1.2
POE	Poa bulbosa	10	SR10-13	Drought	0.06	0.14	2	2	NA	NA	2018-11-12	22	0.714	3.6
POE	Poa bulbosa	10	SR10-24	Drought	0.04	0.1	3	3	NA	NA	2018-11-12	22	0.723	2.2
POE	Poa bulbosa	10	SR10-22	Drought	0	0.06	1	0	NA	NA	2018-11-15	23	0.773	3
POE	Poa bulbosa	10	SR10-21	Drought	0	0.1	9	9	NA	NA	2018-11-18	26	0.813	0.5
POE	Festuca pratensis	11	SR11-27	Drought	0.48	0.48	9	9	NA	NA	2018-11-06	16	0.043	0.3
POE	Festuca pratensis	11	SR11-33	Drought	0.22	0.3	9	9	NA	NA	2018-11-06	16	0.318	1.4
POE	Festuca pratensis	11	SR11-15	Drought	0.34	0.38	9	9	NA	NA	2018-11-10	20	0.35	0.8
POE	Festuca pratensis	11	SR11-37	Drought	0.22	0.22	9	9	NA	NA	2018-11-10	20	0.388	0.4
POE	Festuca pratensis	11	SR11-14	Drought	0.28	0.3	9	9	NA	NA	2018-11-10	20	0.437	0.3
POE	Festuca pratensis	11	SR11-34	Drought	0.1	0.28	9	9	NA	NA	2018-11-08	18	0.505	2.2
POE	Festuca pratensis	11	SR11-25	Drought	0.14	0.22	9	9	NA	NA	2018-11-08	18	0.591	1.9
POE	Festuca pratensis	11	SR11-13	Drought	0.18	0.24	9	9	NA	NA	2018-11-08	18	0.693	2.6
POE	Festuca pratensis	11	SR11-31	Drought	0.04	0.44	9	9	NA	NA	2018-11-16	24	0.814	1.5
POE	Sesleria autumnalis	13	SR13-20	Drought	0	0.12	9	9	NA	NA	2018-11-14	22	0.582	1.1
POE	Sesleria autumnalis	13	SR13-31	Drought	0	0.04	9	9	NA	NA	2018-11-14	22	0.737	3.3
POE	Sesleria autumnalis	13	SR13-5	Drought	0	0.1	9	9	NA	NA	2018-11-18	26	0.785	1.1
POE	Sesleria autumnalis	13	SR13-37	Drought	0	0.06	9	9	NA	NA	2018-11-18	26	0.786	1.7
POE	Sesleria autumnalis	13	SR13-18	Drought	0	0.08	9	9	NA	NA	2018-11-15	23	0.792	2.4
POE	Sesleria autumnalis	13	SR13-19	Drought	0	0.16	9	9	NA	NA	2018-11-16	24	0.794	3
POE	Sesleria autumnalis	13	SR13-32	Drought	0	0.06	9	9	NA	NA	2018-11-18	26	0.81	2.3
POE	Sesleria autumnalis	13	SR13-9	Drought	0	0.06	9	9	NA	NA	2018-11-18	26	0.817	0.9
POE	Sesleria autumnalis	13	SR13-13	Drought	0	0.06	9	9	NA	NA	2018-11-18	26	0.819	0.9
POE	Sesleria autumnalis	13	SR13-33	Drought	0	0.2	9	9	NA	NA	2018-11-16	24	0.823	2.1
POE	Vulpia myuros	14	SR14-15	Drought	0.24	0.24	9	9	NA	NA	2018-11-06	16	0	2.3
POE	Vulpia myuros	14	SR14-27	Drought	0.22	0.22	9	9	NA	NA	2018-11-06	16	0	0.1
POE	Vulpia myuros	14	SR14-7	Drought	0.28	0.28	0	1	NA	NA	2018-11-04	14	0	0.3
POE	Vulpia myuros	14	SR14-38	Drought	0.28	0.28	9	9	NA	NA	2018-11-06	16	0.041	1.7
POE	Vulpia myuros	14	SR14-6	Drought	0.28	0.28	9	9	NA	NA	2018-11-04	14	0.418	0.4
POE	Vulpia myuros	14	SR14-22	Drought	0.22	0.24	9	9	NA	NA	2018-11-08	18	0.678	2.4
POE	Vulpia myuros	14	SR14-44	Drought	0.14	0.14	9	9	NA	NA	2018-11-08	18	0.681	0.6
POE	Vulpia myuros	14	SR14-41	Drought	0.06	0.1	8	9	NA	NA	2018-11-08	18	0.71	0.1
POE	Vulpia myuros	14	SR14-10	Drought	0	0.14	9	9	NA	NA	2018-11-08	18	0.747	0.4
POE	Vulpia myuros	14	SR14-34	Drought	0.04	0.16	9	9	NA	NA	2018-11-08	18	0.795	1.6
POE	Phleum nodosum	15	SR15-22	Drought	0.06	0.1	9	9	NA	NA	2018-11-14	22	0.522	1.8
POE	Phleum nodosum	15	SR15-43	Drought	0.1	0.12	5	9	NA	NA	2018-11-14	22	0.638	1.1
POE	Phleum nodosum	15	SR15-8	Drought	0	0.04	4	5	NA	NA	2018-11-14	22	0.641	2.8
POE	Phleum nodosum	15	SR15-17	Drought	0.18	0.22	2	7	NA	NA	2018-11-14	22	0.66	2.5
POE	Phleum nodosum	15	SR15-1	Drought	0	0.08	4	9	NA	NA	2018-11-14	22	0.693	1.7
POE	Phleum nodosum	15	SR15-40	Drought	0.06	0.1	4	5	NA	NA	2018-11-18	26	0.721	0.3
POE	Phleum nodosum	15	SR15-11	Drought	0.04	0.12	8	9	NA	NA	2018-11-15	23	0.756	2.4
POE	Phleum nodosum	15	SR15-35	Drought	0.04	0.06	9	9	NA	NA	2018-11-18	26	0.759	0.9
POE	Phleum nodosum	15	SR15-29	Drought	0.04	0.08	9	9	NA	NA	2018-11-15	23	0.778	1.2
POE	Phleum nodosum	15	SR15-38	Drought	0	0.18	9	9	NA	NA	2018-11-16	24	0.813	3.4
POE	Puccinellia distans	16	SR16-35	Drought	0.04	0.06	6	9	NA	NA	2018-11-12	22	0.081	0
POE	Puccinellia distans	16	SR16-27	Drought	0.1	0.1	8	9	NA	NA	2018-11-10	20	0.268	0.1
POE	Puccinellia distans	16	SR16-26	Drought	0.04	0.1	9	9	NA	NA	2018-11-12	22	0.404	1
POE	Puccinellia distans	16	SR16-14	Drought	0	0.06	8	8	NA	NA	2018-11-12	22	0.586	1.7
POE	Puccinellia distans	16	SR16-1	Drought	0	0.06	9	9	NA	NA	2018-11-14	22	0.602	2.5
POE	Puccinellia distans	16	SR16-31	Drought	0.06	0.08	9	9	NA	NA	2018-11-12	22	0.636	1.8
POE	Puccinellia distans	16	SR16-32	Drought	0.06	0.1	3	5	NA	NA	2018-11-12	22	0.639	0.7
POE	Puccinellia distans	16	SR16-21	Drought	0.04	0.06	9	9	NA	NA	2018-11-12	22	0.668	2.8
POE	Puccinellia distans	16	SR16-24	Drought	0	0.06	9	9	NA	NA	2018-11-12	22	0.675	1.8
POE	Puccinellia distans	16	SR16-5	Drought	0.04	0.1	9	9	NA	NA	2018-11-10	20	0.677	2.7
POE	Festuca rubra	17	SR17-28	Drought	0.06	0.1	9	9	NA	NA	2018-11-10	20	0.072	0.3
POE	Festuca rubra	17	SR17-5	Drought	0.04	0.14	9	9	NA	NA	2018-11-10	20	0.662	0.8
POE	Festuca rubra	17	SR17-1	Drought	0.06	0.12	9	9	NA	NA	2018-11-14	22	0.675	2.9
POE	Festuca rubra	17	SR17-44	Drought	0.04	0.06	9	9	NA	NA	2018-11-10	20	0.706	2.5
POE	Festuca rubra	17	SR17-38	Drought	0.06	0.18	9	9	NA	NA	2018-11-12	22	0.732	2.2
POE	Festuca rubra	17	SR17-34	Drought	0	0.14	9	9	NA	NA	2018-11-08	18	0.735	1.4
POE	Festuca rubra	17	SR17-35	Drought	0.04	0.08	9	9	NA	NA	2018-11-10	20	0.737	1.2
POE	Festuca rubra	17	SR17-37	Drought	0	0.08	9	9	NA	NA	2018-11-10	20	0.781	1.8
POE	Festuca rubra	17	SR17-26	Drought	0	0.08	9	9	NA	NA	2018-11-10	20	0.782	2.4
POE	Festuca rubra	17	SR17-24	Drought	0	0.14	9	9	NA	NA	2018-11-18	26	0.817	0.2
POE	Festuca arundinacea	18	SR18-4	Drought	0.22	0.22	9	9	NA	NA	2018-11-10	20	0.041	0.6
POE	Festuca arundinacea	18	SR18-36	Drought	0.28	0.28	9	9	NA	NA	2018-11-06	16	0.11	0.9
POE	Festuca arundinacea	18	SR18-9	Drought	0.44	0.46	9	9	NA	NA	2018-11-08	18	0.112	0.2
POE	Festuca arundinacea	18	SR18-18	Drought	0.3	0.32	9	9	NA	NA	2018-11-08	18	0.413	0.6
POE	Festuca arundinacea	18	SR18-30	Drought	0.22	0.36	9	9	NA	NA	2018-11-08	18	0.613	1.1
POE	Festuca arundinacea	18	SR18-39	Drought	0.06	0.14	9	9	NA	NA	2018-11-08	18	0.683	0.6
POE	Festuca arundinacea	18	SR18-2	Drought	0.42	0.54	9	9	NA	NA	2018-11-10	20	0.714	1.6
POE	Festuca arundinacea	18	SR18-6	Drought	0.1	0.48	9	9	NA	NA	2018-11-10	20	0.716	1.5
POE	Festuca arundinacea	18	SR18-42	Drought	0.18	0.32	9	9	NA	NA	2018-11-10	20	0.755	1.7
POE	Festuca arundinacea	18	SR18-32	Drought	0.04	0.24	9	9	NA	NA	2018-11-10	20	0.792	3.3
POE	Phleum pratense	19	SR19-10	Drought	0.18	0.18	9	9	NA	NA	2018-11-08	18	0	0.6
POE	Phleum pratense	19	SR19-11	Drought	0.14	0.18	9	9	NA	NA	2018-11-10	20	0	2.5
POE	Phleum pratense	19	SR19-31	Drought	0.24	0.26	9	9	NA	NA	2018-11-06	16	0.039	0.4
POE	Phleum pratense	19	SR19-8	Drought	0.1	0.14	9	9	NA	NA	2018-11-12	22	0.078	1.7
POE	Phleum pratense	19	SR19-36	Drought	0.18	0.18	9	9	NA	NA	2018-11-06	16	0.142	0.2
POE	Phleum pratense	19	SR19-40	Drought	0.34	0.38	9	9	NA	NA	2018-11-10	20	0.2	2.7
POE	Phleum pratense	19	SR19-24	Drought	0.14	0.18	9	9	NA	NA	2018-11-10	20	0.481	0.5
POE	Phleum pratense	19	SR19-43	Drought	0.14	0.24	9	9	NA	NA	2018-11-08	18	0.662	2.4
POE	Phleum pratense	19	SR19-19	Drought	0.06	0.24	9	9	NA	NA	2018-11-08	18	0.735	1.8
POE	Phleum pratense	19	SR19-17	Drought	0.1	0.2	9	9	NA	NA	2018-11-08	18	0.736	2
POE	Holcus lanatus	20	SR20-32	Drought	0.22	0.24	0	0	NA	NA	2018-11-04	14	0	0.4
POE	Holcus lanatus	20	SR20-37	Drought	0.18	0.18	0	0	NA	NA	2018-11-04	14	0	0
POE	Holcus lanatus	20	SR20-24	Drought	0.24	0.26	9	9	NA	NA	2018-11-04	14	0.025	0.3
POE	Holcus lanatus	20	SR20-36	Drought	0.18	0.18	1	1	NA	NA	2018-11-04	14	0.061	0
POE	Holcus lanatus	20	SR20-20	Drought	0.06	0.14	9	9	NA	NA	2018-11-04	14	0.148	1.3
POE	Holcus lanatus	20	SR20-3	Drought	0.28	0.28	9	9	NA	NA	2018-11-04	14	0.188	0.5
POE	Holcus lanatus	20	SR20-5	Drought	0.38	0.4	9	9	NA	NA	2018-11-04	14	0.217	1.1
POE	Holcus lanatus	20	SR20-39	Drought	0.38	0.4	9	9	NA	NA	2018-11-04	14	0.246	1.8
POE	Holcus lanatus	20	SR20-10	Drought	0.24	0.24	9	9	NA	NA	2018-11-04	14	0.257	0.9
POE	Holcus lanatus	20	SR20-8	Drought	0.24	0.24	9	9	NA	NA	2018-11-06	16	0.768	1.7
POE	Festuca ovina	21	SR21-25	Drought	0	0.06	9	9	NA	NA	2018-11-12	22	0.662	3.9
POE	Festuca ovina	21	SR21-17	Drought	NA	NA	9	9	NA	NA	2018-11-14	22	0.672	2.1
POE	Festuca ovina	21	SR21-13	Drought	0	0.08	9	9	NA	NA	2018-11-14	22	0.673	3.5
POE	Festuca ovina	21	SR21-48	Drought	0	0.1	9	9	NA	NA	2018-11-14	22	0.691	3
POE	Festuca ovina	21	SR21-47	Drought	0	0.08	9	9	NA	NA	2018-11-14	22	0.695	2.7
POE	Festuca ovina	21	SR21-10	Drought	0.02	0.08	8	8	NA	NA	2018-11-15	23	0.719	2.3
POE	Festuca ovina	21	SR21-40	Drought	0	0.1	9	9	NA	NA	2018-11-16	24	0.786	1.3
POE	Festuca ovina	21	SR21-39	Drought	0	0.1	9	9	NA	NA	2018-11-16	24	0.798	2.4
POE	Festuca ovina	21	SR21-12	Drought	0	0.04	9	9	NA	NA	2018-11-20	28	0.824	2.2
POE	Festuca ovina	21	SR21-44	Drought	0	0.04	9	9	NA	NA	2018-11-20	28	0.827	1.4
POE	Cynosurus cristatus	22	SR22-27	Drought	0.18	0.18	5	6	NA	NA	2018-11-08	18	0	1.5
POE	Cynosurus cristatus	22	SR22-2	Drought	0.36	0.36	4	7	NA	NA	2018-11-12	22	0.013	0
POE	Cynosurus cristatus	22	SR22-13	Drought	0.2	0.2	3	4	NA	NA	2018-11-06	16	0.027	1.2
POE	Cynosurus cristatus	22	SR22-15	Drought	0.18	0.18	6	8	NA	NA	2018-11-08	18	0.037	0
POE	Cynosurus cristatus	22	SR22-10	Drought	0.34	0.34	9	9	NA	NA	2018-11-06	16	0.042	0.5
POE	Cynosurus cristatus	22	SR22-7	Drought	0.34	0.34	1	2	NA	NA	2018-11-06	16	0.07	0.6
POE	Cynosurus cristatus	22	SR22-9	Drought	0.3	0.3	3	4	NA	NA	2018-11-12	22	0.079	0
POE	Cynosurus cristatus	22	SR22-46	Drought	0.14	0.16	5	9	NA	NA	2018-11-12	22	0.114	1
POE	Cynosurus cristatus	22	SR22-1	Drought	0.22	0.24	9	9	NA	NA	2018-11-06	16	0.181	0.8
POE	Cynosurus cristatus	22	SR22-37	Drought	0.1	0.18	9	9	NA	NA	2018-11-08	18	0.76	0.7
POE	Alopecurus pratensis	23	SR23-14	Drought	0.14	0.16	9	9	NA	NA	2018-11-02	12	0	0.1
POE	Alopecurus pratensis	23	SR23-20	Drought	0.18	0.18	9	9	NA	NA	2018-10-31	10	0	1.3
POE	Alopecurus pratensis	23	SR23-36	Drought	0.14	0.14	9	9	NA	NA	2018-10-31	10	0	0.6
POE	Alopecurus pratensis	23	SR23-43	Drought	0.18	0.18	9	9	NA	NA	2018-10-31	10	0	0
POE	Alopecurus pratensis	23	SR23-27	Drought	0.14	0.22	9	9	NA	NA	2018-11-02	12	0.188	1.8
POE	Alopecurus pratensis	23	SR23-48	Drought	0.18	0.18	9	9	NA	NA	2018-11-02	12	0.487	0.6
POE	Alopecurus pratensis	23	SR23-9	Drought	0.1	0.12	9	9	NA	NA	2018-10-31	10	0.648	0.4
POE	Alopecurus pratensis	23	SR23-19	Drought	0.22	0.24	9	9	NA	NA	2018-10-29	8	0.673	2.6
POE	Alopecurus pratensis	23	SR23-31	Drought	0.1	0.14	9	9	NA	NA	2018-10-29	8	0.674	2
POE	Alopecurus pratensis	23	SR23-30	Drought	0.06	NA	9	9	NA	NA	2018-10-29	8	0.737	2.4
POE	Lolium multiflorum	24	SR24-29	Drought	0.14	0.3	9	9	NA	NA	2018-10-29	8	0	1.2
POE	Lolium multiflorum	24	SR24-28	Drought	0.24	0.24	9	9	NA	NA	2018-10-29	8	0.008	0.9
POE	Lolium multiflorum	24	SR24-23	Drought	0.24	0.26	9	9	NA	NA	2018-10-29	8	0.011	2.4
POE	Lolium multiflorum	24	SR24-15	Drought	0.28	0.32	9	9	NA	NA	2018-10-29	8	0.062	0.2
POE	Lolium multiflorum	24	SR24-19	Drought	0.34	0.42	9	9	NA	NA	2018-10-29	8	0.071	1.5
POE	Lolium multiflorum	24	SR24-34	Drought	0.44	0.46	9	9	NA	NA	2018-10-29	8	0.15	2.1
POE	Lolium multiflorum	24	SR24-48	Drought	0.4	0.4	9	9	NA	NA	2018-10-31	10	0.291	0
POE	Lolium multiflorum	24	SR24-40	Drought	0.14	0.36	9	9	NA	NA	2018-10-29	8	0.386	1.4
POE	Lolium multiflorum	24	SR24-33	Drought	0.06	0.24	9	9	NA	NA	2018-10-29	8	0.564	1.3
POE	Lolium multiflorum	24	SR24-47	Drought	0.1	0.14	9	9	NA	NA	2018-11-02	12	0.663	1.5
POE	Vahlodea atropurpurea	25	SR25-38	Drought	0	0.04	9	9	NA	NA	2018-11-20	28	0.742	0.5
POE	Vahlodea atropurpurea	25	SR25-33	Drought	0	0.04	9	9	NA	NA	2018-11-20	28	0.744	0.2
POE	Vahlodea atropurpurea	25	SR25-7	Drought	0	0.08	9	9	NA	NA	2018-11-15	23	0.765	2.1
POE	Vahlodea atropurpurea	25	SR25-32	Drought	0.04	0.04	9	9	NA	NA	2018-11-20	28	0.779	1
POE	Vahlodea atropurpurea	25	SR25-27	Drought	0	0.04	9	9	NA	NA	2018-11-18	26	0.788	2.4
POE	Vahlodea atropurpurea	25	SR25-20	Drought	0	0.02	9	9	NA	NA	2018-11-20	28	0.791	0.8
POE	Vahlodea atropurpurea	25	SR25-2	Drought	0	0.06	9	9	NA	NA	2018-11-18	26	0.792	3
POE	Vahlodea atropurpurea	25	SR25-42	Drought	0	0.1	9	9	NA	NA	2018-11-16	24	0.8	1.1
POE	Vahlodea atropurpurea	25	SR25-37	Drought	0	0.06	9	9	NA	NA	2018-11-18	26	0.801	0.3
POE	Vahlodea atropurpurea	25	SR25-44	Drought	0	0.08	9	9	NA	NA	2018-11-16	24	0.809	2.6
POE	Poa glauca	26	SR26-31	Drought	0	0.1	9	9	NA	NA	2018-11-12	22	0.734	1.7
POE	Poa glauca	26	SR26-12	Drought	0	0.06	9	9	NA	NA	2018-11-10	20	0.735	0.4
POE	Poa glauca	26	SR26-33	Drought	0.04	0.12	9	9	NA	NA	2018-11-14	22	0.74	1.5
POE	Poa glauca	26	SR26-28	Drought	0	0.1	9	9	NA	NA	2018-11-12	22	0.75	2
POE	Poa glauca	26	SR26-18	Drought	0	0.1	9	9	NA	NA	2018-11-12	22	0.751	0.7
POE	Poa glauca	26	SR26-44	Drought	0	0.06	9	9	NA	NA	2018-11-14	22	0.751	1.4
POE	Poa glauca	26	SR26-42	Drought	0	0.06	9	9	NA	NA	2018-11-18	26	0.765	2.1
POE	Poa glauca	26	SR26-34	Drought	0	0.06	9	9	NA	NA	2018-11-14	22	0.78	3.1
POE	Poa glauca	26	SR26-26	Drought	0	0.08	9	9	NA	NA	2018-11-10	20	0.786	1.1
POE	Poa glauca	26	SR26-3	Drought	0	0.04	9	9	NA	NA	2018-11-10	20	0.793	0.4
POE	Anthoxanthum odoratum	28	SR28-30	Drought	0.28	0.28	5	6	NA	NA	2018-11-06	16	0	0
POE	Anthoxanthum odoratum	28	SR28-43	Drought	0.22	0.24	9	9	NA	NA	2018-11-06	16	0	0.2
POE	Anthoxanthum odoratum	28	SR28-7	Drought	0.2	0.2	9	9	NA	NA	2018-11-06	16	0.064	1.9
POE	Anthoxanthum odoratum	28	SR28-29	Drought	0.18	0.24	9	9	NA	NA	2018-11-12	22	0.629	1
POE	Anthoxanthum odoratum	28	SR28-4	Drought	0.14	0.18	9	9	NA	NA	2018-11-12	22	0.631	0.1
POE	Anthoxanthum odoratum	28	SR28-13	Drought	0.04	0.12	9	9	NA	NA	2018-11-06	16	0.655	1.4
POE	Anthoxanthum odoratum	28	SR28-40	Drought	0.04	0.08	9	9	NA	NA	2018-11-14	22	0.712	1.3
POE	Anthoxanthum odoratum	28	SR28-33	Drought	0.06	0.18	9	9	NA	NA	2018-11-12	22	0.745	1.3
POE	Anthoxanthum odoratum	28	SR28-11	Drought	0.02	0.14	9	9	NA	NA	2018-11-12	22	0.75	2.5
POE	Anthoxanthum odoratum	28	SR28-37	Drought	0.04	0.08	9	9	NA	NA	2018-11-14	22	0.762	0.8
POE	Phalaris arundinacea	29	SR29-3	Drought	0.3	0.34	9	9	NA	NA	2018-11-02	12	0	3.1
POE	Phalaris arundinacea	29	SR29-8	Drought	0.3	0.3	9	9	NA	NA	2018-11-04	14	0	1.4
POE	Phalaris arundinacea	29	SR29-27	Drought	0.4	0.4	9	9	NA	NA	2018-11-02	12	0.017	2.4
POE	Phalaris arundinacea	29	SR29-48	Drought	0.52	0.52	9	9	NA	NA	2018-11-02	12	0.049	3.7
POE	Phalaris arundinacea	29	SR29-2	Drought	0.24	0.26	9	9	NA	NA	2018-10-31	10	0.416	2.5
POE	Phalaris arundinacea	29	SR29-43	Drought	0.18	0.24	9	9	NA	NA	2018-11-04	14	0.437	2
POE	Phalaris arundinacea	29	SR29-31	Drought	0.1	0.16	9	9	NA	NA	2018-10-31	10	0.653	3.3
POE	Phalaris arundinacea	29	SR29-47	Drought	0.1	0.3	9	9	NA	NA	2018-11-06	16	0.676	3.7
POE	Phalaris arundinacea	29	SR29-34	Drought	0.06	0.24	9	9	NA	NA	2018-11-04	14	0.687	2.8
POE	Phalaris arundinacea	29	SR29-29	Drought	0.14	0.22	9	9	NA	NA	2018-10-31	10	0.801	3.3
POE	Calamagrostis purpurea	30	SR30-23	Drought	0.22	0.26	9	9	NA	NA	2018-11-06	16	0	2
POE	Calamagrostis purpurea	30	SR30-14	Drought	0.22	0.32	9	9	NA	NA	2018-11-08	18	0.006	1.5
POE	Calamagrostis purpurea	30	SR30-3	Drought	0.22	0.24	9	9	NA	NA	2018-11-06	16	0.27	2.1
POE	Calamagrostis purpurea	30	SR30-10	Drought	0.06	0.2	9	9	NA	NA	2018-11-10	20	0.289	1.9
POE	Calamagrostis purpurea	30	SR30-1	Drought	0.26	0.3	9	9	NA	NA	2018-11-12	22	0.384	1.4
POE	Calamagrostis purpurea	30	SR30-7	Drought	0.22	0.26	9	9	NA	NA	2018-11-10	20	0.564	1.3
POE	Calamagrostis purpurea	30	SR30-48	Drought	0.42	0.42	9	9	NA	NA	2018-11-10	20	0.613	1.4
POE	Calamagrostis purpurea	30	SR30-34	Drought	0.42	0.46	9	9	NA	NA	2018-11-10	20	0.62	1
POE	Calamagrostis purpurea	30	SR30-42	Drought	0.34	0.38	9	9	NA	NA	2018-11-10	20	0.654	1.9
POE	Calamagrostis purpurea	30	SR30-21	Drought	0.1	0.2	9	9	NA	NA	2018-11-12	22	0.666	3
POE	Agrostis canina	31	SR31-14	Drought	0.1	0.1	9	9	NA	NA	2018-11-10	20	0	0.8
POE	Agrostis canina	31	SR31-43	Drought	0.1	0.1	9	9	NA	NA	2018-11-08	18	0	1
POE	Agrostis canina	31	SR31-36	Drought	0.14	0.14	9	9	NA	NA	2018-11-10	20	0.179	0.3
POE	Agrostis canina	31	SR31-28	Drought	0.14	0.18	9	9	NA	NA	2018-11-12	22	0.416	0.1
POE	Agrostis canina	31	SR31-27	Drought	0.06	0.08	9	9	NA	NA	2018-11-14	22	0.615	2.2
POE	Agrostis canina	31	SR31-23	Drought	0.1	0.16	9	9	NA	NA	2018-11-10	20	0.663	0.9
POE	Agrostis canina	31	SR31-44	Drought	0.1	0.2	9	9	NA	NA	2018-11-12	22	0.711	0.5
POE	Agrostis canina	31	SR31-35	Drought	0.04	0.08	9	9	NA	NA	2018-11-10	20	0.728	1.2
POE	Agrostis canina	31	SR31-11	Drought	0.14	0.18	9	9	NA	NA	2018-11-10	20	0.732	0.6
POE	Agrostis canina	31	SR31-18	Drought	0.06	0.16	9	9	NA	NA	2018-11-10	20	0.761	0.7
POE	Polypogon viridis	32	SR32-10	Drought	0.06	0.08	9	9	NA	NA	2018-11-06	16	0	1.3
POE	Polypogon viridis	32	SR32-33	Drought	0.18	0.18	9	9	NA	NA	2018-11-08	18	0	0
POE	Polypogon viridis	32	SR32-36	Drought	0.14	0.16	9	9	NA	NA	2018-11-06	16	0	1.1
POE	Polypogon viridis	32	SR32-38	Drought	0.18	0.2	9	9	NA	NA	2018-11-06	16	0	0
POE	Polypogon viridis	32	SR32-4	Drought	0.04	0.1	9	9	NA	NA	2018-11-08	18	0	0
POE	Polypogon viridis	32	SR32-3	Drought	0.14	0.16	9	9	NA	NA	2018-11-10	20	0.15	0.6
POE	Polypogon viridis	32	SR32-25	Drought	0.1	0.16	9	9	NA	NA	2018-11-10	20	0.583	0.6
POE	Polypogon viridis	32	SR32-34	Drought	0.04	0.18	9	9	NA	NA	2018-11-08	18	0.71	0.8
POE	Helictotrichon pratense	33	SR33-26	Drought	0	0.16	9	9	NA	NA	2018-11-14	22	0.587	3.6
POE	Helictotrichon pratense	33	SR33-15	Drought	0	0.26	9	9	NA	NA	2018-11-14	22	0.699	1.3
POE	Helictotrichon pratense	33	SR33-7	Drought	0.06	0.2	9	9	NA	NA	2018-11-12	22	0.725	0.7
POE	Helictotrichon pratense	33	SR33-17	Drought	0.06	0.14	9	9	NA	NA	2018-11-12	22	0.76	2.7
POE	Helictotrichon pratense	33	SR33-41	Drought	0	0.14	9	9	NA	NA	2018-11-14	22	0.777	1.9
POE	Helictotrichon pratense	33	SR33-45	Drought	0.04	0.24	9	9	NA	NA	2018-11-14	22	0.793	2.7
POE	Helictotrichon pratense	33	SR33-35	Drought	0	0.1	9	9	NA	NA	2018-11-15	23	0.794	2.5
POE	Helictotrichon pratense	33	SR33-29	Drought	0	0.16	9	9	NA	NA	2018-11-12	22	0.801	3.6
POE	Helictotrichon pratense	33	SR33-1	Drought	0	0.06	9	9	NA	NA	2018-11-22	30	0.83	1.1
POE	Koeleria glauca	35	SR35-13	Drought	0	0.24	9	9	NA	NA	2018-11-14	22	0.67	2.4
POE	Koeleria glauca	35	SR35-15	Drought	0.04	0.12	9	9	NA	NA	2018-11-14	22	0.69	1.9
POE	Koeleria glauca	35	SR35-42	Drought	0	0.06	9	9	NA	NA	2018-11-10	20	0.743	2.3
POE	Koeleria glauca	35	SR35-21	Drought	0	0.08	9	9	NA	NA	2018-11-14	22	0.751	1.6
POE	Koeleria glauca	35	SR35-34	Drought	0	0.08	9	9	NA	NA	2018-11-22	30	0.779	0.8
POE	Koeleria glauca	35	SR35-20	Drought	0	0.24	9	9	NA	NA	2018-11-16	24	0.818	1.4
POE	Koeleria glauca	35	SR35-28	Drought	0	0.1	9	9	NA	NA	2018-11-16	24	0.823	0.2
POE	Koeleria glauca	35	SR35-45	Drought	0	0.12	9	9	NA	NA	2018-11-22	30	0.825	1.7
POE	Koeleria glauca	35	SR35-10	Drought	0.04	0.22	9	9	NA	NA	2018-11-16	24	0.837	1.5
POE	Trisetum flavescens	36	SR36-48	Drought	0.1	0.14	9	9	NA	NA	2018-11-08	18	0	0
POE	Trisetum flavescens	36	SR36-19	Drought	0.18	0.24	9	9	NA	NA	2018-11-08	18	0.312	2.1
POE	Trisetum flavescens	36	SR36-8	Drought	0.18	0.24	9	9	NA	NA	2018-11-10	20	0.452	0.5
POE	Trisetum flavescens	36	SR36-2	Drought	0.1	0.24	9	9	NA	NA	2018-11-08	18	0.505	1
POE	Trisetum flavescens	36	SR36-24	Drought	0.1	0.12	9	9	NA	NA	2018-11-10	20	0.661	1.8
POE	Trisetum flavescens	36	SR36-34	Drought	0.14	0.22	9	9	NA	NA	2018-11-06	16	0.667	1.6
POE	Trisetum flavescens	36	SR36-1	Drought	0	0.08	9	9	NA	NA	2018-11-10	20	0.681	0.9
POE	Trisetum flavescens	36	SR36-10	Drought	0.18	0.22	9	9	NA	NA	2018-11-06	16	0.684	1.4
POE	Trisetum flavescens	36	SR36-47	Drought	0.14	0.24	9	9	NA	NA	2018-11-06	16	0.745	1.1
POE	Trisetum flavescens	36	SR36-42	Drought	0.06	0.16	9	9	NA	NA	2018-11-10	20	0.751	1.4
POE	Briza minor	37	SR37-13	Drought	0	0.14	9	9	NA	NA	2018-11-14	22	0.739	1.5
POE	Briza minor	37	SR37-31	Drought	0	0.1	9	9	NA	NA	2018-11-12	22	0.759	2.6
POE	Briza minor	37	SR37-45	Drought	0.04	0.14	9	9	NA	NA	2018-11-14	22	0.769	3.2
POE	Briza minor	37	SR37-28	Drought	0	0.22	9	9	NA	NA	2018-11-14	22	0.773	2.4
POE	Briza minor	37	SR37-9	Drought	0.04	0.24	9	9	NA	NA	2018-11-16	24	0.795	2.7
POE	Briza minor	37	SR37-4	Drought	0.04	0.24	9	9	NA	NA	2018-11-14	22	0.799	1
POE	Briza minor	37	SR37-22	Drought	0.04	0.28	9	9	NA	NA	2018-11-16	24	0.8	3
POE	Briza minor	37	SR37-15	Drought	0	0.16	9	9	NA	NA	2018-11-14	22	0.808	2.4
POE	Briza minor	37	SR37-1	Drought	0	0.22	9	9	NA	NA	2018-11-15	23	0.811	2.9
POE	Briza minor	37	SR37-42	Drought	0	0.18	9	9	NA	NA	2018-11-12	22	0.814	3.2
POE	Briza media	38	SR38-9	Drought	0.14	0.24	9	9	NA	NA	2018-11-15	23	0.38	1.4
POE	Briza media	38	SR38-37	Drought	0.18	0.32	9	9	NA	NA	2018-11-16	24	0.619	1.1
POE	Briza media	38	SR38-48	Drought	0.1	0.34	9	9	NA	NA	2018-11-15	23	0.744	0.9
POE	Briza media	38	SR38-32	Drought	0.14	0.26	9	9	NA	NA	2018-11-15	23	0.758	2.1
POE	Briza media	38	SR38-25	Drought	0	0.14	9	9	NA	NA	2018-11-18	26	0.769	2.2
POE	Briza media	38	SR38-34	Drought	0	0.24	9	9	NA	NA	2018-11-15	23	0.77	2.7
POE	Briza media	38	SR38-3	Drought	0.04	0.2	9	9	NA	NA	2018-11-15	23	0.777	2.9
POE	Briza media	38	SR38-33	Drought	0.06	0.24	9	9	NA	NA	2018-11-15	23	0.783	1.9
POE	Briza media	38	SR38-12	Drought	0.06	0.24	9	9	NA	NA	2018-11-15	23	0.799	2.7
POE	Briza media	38	SR38-43	Drought	0.1	0.28	9	9	NA	NA	2018-11-16	24	0.826	3.1
POE	Agrostis capillaris	39	SR39-21	Drought	0.14	0.16	9	9	NA	NA	2018-11-10	20	0	0
POE	Agrostis capillaris	39	SR39-24	Drought	0.18	0.2	9	9	NA	NA	2018-11-08	18	0	0.5
POE	Agrostis capillaris	39	SR39-33	Drought	0.18	0.18	9	9	NA	NA	2018-11-06	16	0	1.2
POE	Agrostis capillaris	39	SR39-43	Drought	0.1	0.12	9	9	NA	NA	2018-11-04	14	0	1.2
POE	Agrostis capillaris	39	SR39-46	Drought	0.04	0.1	9	9	NA	NA	2018-11-06	16	0.012	1.8
POE	Agrostis capillaris	39	SR39-22	Drought	0.06	0.1	9	9	NA	NA	2018-11-08	18	0.123	0.5
POE	Agrostis capillaris	39	SR39-38	Drought	0.06	0.1	9	9	NA	NA	2018-11-06	16	0.448	1.1
POE	Agrostis capillaris	39	SR39-16	Drought	0.06	0.1	9	9	NA	NA	2018-11-08	18	0.49	0.2
POE	Agrostis capillaris	39	SR39-3	Drought	0.1	0.1	9	9	NA	NA	2018-11-06	16	0.645	0.4
POE	Agrostis capillaris	39	SR39-11	Drought	0.04	0.1	9	9	NA	NA	2018-11-08	18	0.756	2.7
POE	Trisetum spicatum	40	SR40-38	Drought	0.04	0.12	9	9	NA	NA	2018-11-14	22	0.734	1.6
POE	Trisetum spicatum	40	SR40-27	Drought	0.06	0.18	9	9	NA	NA	2018-11-14	22	0.746	1.4
POE	Trisetum spicatum	40	SR40-8	Drought	0	0.1	9	9	NA	NA	2018-11-18	26	0.8	1.5
POE	Trisetum spicatum	40	SR40-40	Drought	0	0.06	9	9	NA	NA	2018-11-15	23	0.801	2.7
POE	Trisetum spicatum	40	SR40-3	Drought	0	0.04	9	9	NA	NA	2018-11-20	28	0.808	1.2
POE	Trisetum spicatum	40	SR40-12	Drought	0	0.12	9	9	NA	NA	2018-11-16	24	0.812	3.1
POE	Trisetum spicatum	40	SR40-7	Drought	0	0.12	9	9	NA	NA	2018-11-15	23	0.813	1
POE	Trisetum spicatum	40	SR40-24	Drought	0	0.12	9	9	NA	NA	2018-11-15	23	0.817	1.5
POE	Trisetum spicatum	40	SR40-18	Drought	0	0.04	9	9	NA	NA	2018-11-22	30	0.824	3
POE	Trisetum spicatum	40	SR40-46	Drought	0	0.2	9	9	NA	NA	2018-11-16	24	0.829	2.1
POE	Agrostis mertensii	41	SR41-6	Drought	0	0.08	9	9	NA	NA	2018-11-14	22	0.683	2.5
POE	Agrostis mertensii	41	SR41-24	Drought	0.04	0.08	9	9	NA	NA	2018-11-14	22	0.76	2.5
POE	Agrostis mertensii	41	SR41-29	Drought	0	0.06	9	9	NA	NA	2018-11-22	30	0.803	2.2
POE	Agrostis mertensii	41	SR41-22	Drought	0.04	0.1	9	9	NA	NA	2018-11-18	26	0.808	1.7
POE	Agrostis mertensii	41	SR41-23	Drought	0	0.06	9	9	NA	NA	2018-11-18	26	0.814	2.6
TRI	Elymus repens	43	SR43-28	Drought	0.3	0.32	7	9	NA	NA	2018-11-04	14	0.01	0.4
TRI	Elymus repens	43	SR43-21	Drought	0.3	0.36	9	9	NA	NA	2018-11-04	14	0.019	0.8
TRI	Elymus repens	43	SR43-17	Drought	0.34	0.34	9	9	NA	NA	2018-11-04	14	0.029	1.3
TRI	Elymus repens	43	SR43-46	Drought	0.34	0.38	9	9	NA	NA	2018-10-31	10	0.056	1.6
TRI	Elymus repens	43	SR43-35	Drought	0.24	0.3	9	9	NA	NA	2018-11-02	12	0.098	1.3
TRI	Elymus repens	43	SR43-14	Drought	0.3	0.3	9	9	NA	NA	2018-11-04	14	0.115	1.3
TRI	Elymus repens	43	SR43-11	Drought	0.22	0.24	9	9	NA	NA	2018-11-04	14	0.234	1.9
TRI	Elymus repens	43	SR43-47	Drought	0.14	0.26	9	9	NA	NA	2018-10-31	10	0.69	2.3
TRI	Elymus repens	43	SR43-6	Drought	0.28	0.32	9	9	NA	NA	2018-11-02	12	0.694	1.7
TRI	Elymus repens	43	SR43-45	Drought	0	0.18	9	9	NA	NA	2018-11-04	14	0.765	2.2
TRI	Triticum turgidum	44	SR44-23	Drought	0.42	0.42	9	9	NA	NA	2018-11-02	12	0	0.7
TRI	Triticum turgidum	44	SR44-46	Drought	0.22	0.28	9	9	NA	NA	2018-11-02	12	0.04	0.7
TRI	Triticum turgidum	44	SR44-42	Drought	0.3	0.32	9	9	NA	NA	2018-11-02	12	0.282	0.7
TRI	Triticum turgidum	44	SR44-29	Drought	0.28	0.32	9	9	NA	NA	2018-10-31	10	0.554	0.9
TRI	Triticum turgidum	44	SR44-33	Drought	0.06	0.42	9	9	NA	NA	2018-11-02	12	0.554	1.6
TRI	Triticum turgidum	44	SR44-38	Drought	0.34	NA	9	9	NA	NA	2018-10-29	8	0.693	0.7
TRI	Triticum turgidum	44	SR44-32	Drought	0.1	0.32	9	9	NA	NA	2018-11-02	12	0.728	1
TRI	Triticum turgidum	44	SR44-7	Drought	0.06	0.36	9	9	NA	NA	2018-10-31	10	0.735	0.7
TRI	Triticum turgidum	44	SR44-31	Drought	0.14	0.22	9	9	NA	NA	2018-10-31	10	0.736	1.5
TRI	Triticum turgidum	44	SR44-35	Drought	0.1	0.16	9	9	NA	NA	2018-10-29	8	0.761	2.8
TRI	Aegilops triuncialis	45	SR45-15	Drought	0.14	0.24	9	9	NA	NA	2018-10-29	8	0	1.6
TRI	Aegilops triuncialis	45	SR45-33	Drought	0.24	0.24	9	9	NA	NA	2018-10-31	10	0	0.2
TRI	Aegilops triuncialis	45	SR45-34	Drought	0.18	0.2	9	9	NA	NA	2018-11-04	14	0	0.2
TRI	Aegilops triuncialis	45	SR45-5	Drought	0.38	0.38	7	8	NA	NA	2018-11-04	14	0	0
TRI	Aegilops triuncialis	45	SR45-36	Drought	0.22	0.24	9	9	NA	NA	2018-10-31	10	0.014	1.7
TRI	Aegilops triuncialis	45	SR45-24	Drought	0.24	0.26	9	9	NA	NA	2018-11-04	14	0.05	1.2
TRI	Aegilops triuncialis	45	SR45-46	Drought	0.19	0.24	9	9	NA	NA	2018-10-31	10	0.058	1.8
TRI	Aegilops triuncialis	45	SR45-28	Drought	0.1	0.2	9	9	NA	NA	2018-10-29	8	0.128	2
TRI	Aegilops triuncialis	45	SR45-18	Drought	0.38	0.38	9	9	NA	NA	2018-10-31	10	0.232	1.1
TRI	Aegilops triuncialis	45	SR45-4	Drought	0.38	NA	9	9	NA	NA	2018-10-29	8	0.757	2.9
TRI	Elymus hystrix	47	SR47-21	Drought	0.14	0.36	9	9	NA	NA	2018-11-10	20	0.542	1.2
TRI	Elymus hystrix	47	SR47-46	Drought	0.22	0.3	9	9	NA	NA	2018-11-10	20	0.733	1
TRI	Elymus hystrix	47	SR47-30	Drought	0.06	0.36	9	9	NA	NA	2018-11-08	18	0.738	0.9
TRI	Elymus hystrix	47	SR47-13	Drought	0.1	0.26	9	9	NA	NA	2018-11-08	18	0.742	0
TRI	Elymus hystrix	47	SR47-3	Drought	0.04	0.18	9	9	NA	NA	2018-11-10	20	0.779	1.4
TRI	Elymus hystrix	47	SR47-44	Drought	0.04	0.3	9	9	NA	NA	2018-11-08	18	0.787	1
TRI	Elymus hystrix	47	SR47-23	Drought	0.06	0.34	9	9	NA	NA	2018-11-10	20	0.8	0.7
TRI	Elymus hystrix	47	SR47-38	Drought	0.06	0.26	9	9	NA	NA	2018-11-10	20	0.803	0.2
TRI	Elymus hystrix	47	SR47-27	Drought	0.22	0.3	9	9	NA	NA	2018-11-08	18	0.822	2.1
TRI	Elymus hystrix	47	SR47-43	Drought	0	0.16	9	9	NA	NA	2018-11-10	20	0.83	2.4
TRI	Hordeum jubatum	48	SR48-48	Drought	0.18	0.18	9	9	NA	NA	2018-11-06	16	0	0.7
TRI	Hordeum jubatum	48	SR48-47	Drought	0.06	0.1	9	9	NA	NA	2018-11-06	16	0.105	1.2
TRI	Hordeum jubatum	48	SR48-7	Drought	0.24	0.24	9	9	NA	NA	2018-11-08	18	0.301	0.5
TRI	Hordeum jubatum	48	SR48-20	Drought	0.08	0.18	9	9	NA	NA	2018-11-08	18	0.321	2.3
TRI	Hordeum jubatum	48	SR48-3	Drought	0.02	0.14	9	9	NA	NA	2018-11-08	18	0.374	2.3
TRI	Hordeum jubatum	48	SR48-44	Drought	0.06	0.14	9	9	NA	NA	2018-11-08	18	0.504	0.2
TRI	Hordeum jubatum	48	SR48-38	Drought	0.1	0.2	9	9	NA	NA	2018-11-08	18	0.535	0.8
TRI	Hordeum jubatum	48	SR48-4	Drought	0.14	0.2	9	9	NA	NA	2018-11-08	18	0.605	0.5
TRI	Hordeum jubatum	48	SR48-28	Drought	0.1	0.18	9	9	NA	NA	2018-11-08	18	0.628	1.8
TRI	Hordeum jubatum	48	SR48-25	Drought	0.02	0.18	9	9	NA	NA	2018-11-08	18	0.76	2.7
TRI	Dasypyrum villosum	50	SR50-32	Drought	0.32	0.32	7	8	NA	NA	2018-10-31	10	0	1.8
TRI	Dasypyrum villosum	50	SR50-26	Drought	0.38	0.38	9	9	NA	NA	2018-10-31	10	0.004	0.4
TRI	Dasypyrum villosum	50	SR50-23	Drought	0.06	0.24	9	9	NA	NA	2018-10-29	8	0.015	1.2
TRI	Dasypyrum villosum	50	SR50-22	Drought	0.35	0.4	9	9	NA	NA	2018-10-29	8	0.512	1.7
TRI	Dasypyrum villosum	50	SR50-17	Drought	0.1	0.22	9	9	NA	NA	2018-10-31	10	0.581	1.9
TRI	Dasypyrum villosum	50	SR50-31	Drought	0.1	NA	9	9	NA	NA	2018-10-31	10	0.605	1.3
TRI	Dasypyrum villosum	50	SR50-34	Drought	0.35	0.38	9	9	NA	NA	2018-10-31	10	0.677	1.7
TRI	Dasypyrum villosum	50	SR50-4	Drought	0.14	NA	9	9	NA	NA	2018-10-31	10	0.726	0.8
TRI	Dasypyrum villosum	50	SR50-39	Drought	0.34	0.38	9	8	NA	NA	2018-10-31	10	0.766	0.9
TRI	Dasypyrum villosum	50	SR50-11	Drought	0.18	0.34	9	9	NA	NA	2018-10-29	8	0.775	1.3
TRI	Agropyron cristatum	52	SR52-41	Drought	0.18	0.28	9	9	NA	NA	2018-11-10	20	0.495	0
TRI	Agropyron cristatum	52	SR52-38	Drought	0	0.18	9	9	NA	NA	2018-11-12	22	0.73	1.5
TRI	Agropyron cristatum	52	SR52-4	Drought	0	0.2	9	9	NA	NA	2018-11-12	22	0.776	3.6
TRI	Agropyron cristatum	52	SR52-19	Drought	0	0.16	9	9	NA	NA	2018-11-12	22	0.782	3.7
TRI	Agropyron cristatum	52	SR52-26	Drought	0.04	0.16	9	9	NA	NA	2018-11-10	20	0.792	2.4
TRI	Agropyron cristatum	52	SR52-13	Drought	0.06	0.18	9	9	NA	NA	2018-11-12	22	0.796	3.1
TRI	Agropyron cristatum	52	SR52-23	Drought	0	0.06	9	9	NA	NA	2018-11-12	22	0.811	4.2
TRI	Agropyron cristatum	52	SR52-7	Drought	0	0.14	9	9	NA	NA	2018-11-12	22	0.824	3.9
TRI	Agropyron cristatum	52	SR52-37	Drought	0.04	0.1	9	9	NA	NA	2018-11-18	26	0.842	1.5
BRA	Brachypodium rupestre	54	SR54-32	Drought	0.14	0.2	6	7	NA	NA	2018-11-08	18	0.115	0
BRA	Brachypodium rupestre	54	SR54-4	Drought	0.14	0.18	9	9	NA	NA	2018-11-08	18	0.28	0.6
BRA	Brachypodium rupestre	54	SR54-7	Drought	0	0.1	9	9	NA	NA	2018-11-10	20	0.636	0.1
BRA	Brachypodium rupestre	54	SR54-47	Drought	0	0.1	9	9	NA	NA	2018-11-08	18	0.64	1.2
BRA	Brachypodium rupestre	54	SR54-35	Drought	0.04	0.1	9	9	NA	NA	2018-11-06	16	0.642	1.8
BRA	Brachypodium rupestre	54	SR54-6	Drought	0.02	0.06	9	9	NA	NA	2018-11-06	16	0.737	0.6
BRA	Brachypodium rupestre	54	SR54-29	Drought	0	0.14	9	9	NA	NA	2018-11-08	18	0.753	1.7
BRA	Brachypodium rupestre	54	SR54-15	Drought	0.04	0.18	9	9	NA	NA	2018-11-08	18	0.754	2.2
BRA	Brachypodium rupestre	54	SR54-31	Drought	0	0.06	9	9	NA	NA	2018-11-15	23	0.768	1.4
BRA	Brachypodium rupestre	54	SR54-17	Drought	0	0.08	9	9	NA	NA	2018-11-15	23	0.775	1.6
MEL	Melica nutans	57	SR57-36	Drought	0	0.1	9	9	NA	NA	2018-11-20	28	0.727	2.1
MEL	Melica nutans	57	SR57-14	Drought	0	0.06	9	9	NA	NA	2018-11-20	28	0.728	1.8
MEL	Melica nutans	57	SR57-44	Drought	0	0.06	9	9	NA	NA	2018-11-18	26	0.752	0.7
MEL	Melica nutans	57	SR57-39	Drought	0	0.12	9	9	NA	NA	2018-11-22	30	0.768	0.3
MEL	Melica nutans	57	SR57-40	Drought	0	0.08	9	9	NA	NA	2018-11-18	26	0.778	0.3
MEL	Melica nutans	57	SR57-24	Drought	0	0.1	9	9	NA	NA	2018-11-18	26	0.787	1.7
MEL	Melica nutans	57	SR57-16	Drought	0	0.06	9	9	NA	NA	2018-11-18	26	0.789	1.5
MEL	Melica nutans	57	SR57-29	Drought	0	0.22	9	9	NA	NA	2018-11-15	23	0.79	1.9
MEL	Melica nutans	57	SR57-5	Drought	0	0.06	9	9	NA	NA	2018-11-18	26	0.797	1.5
MEL	Melica nutans	57	SR57-35	Drought	0	0.06	9	9	NA	NA	2018-11-18	26	0.824	2.1
MEL	Glyceria striata	58	SR58-3	Drought	0.1	0.12	9	9	NA	NA	2018-11-14	22	0.164	0
MEL	Glyceria striata	58	SR58-5	Drought	0.18	0.18	9	9	NA	NA	2018-11-14	22	0.54	0.7
MEL	Glyceria striata	58	SR58-29	Drought	0.1	0.1	9	9	NA	NA	2018-11-14	22	0.72	2.5
MEL	Glyceria striata	58	SR58-11	Drought	0.04	0.1	9	9	NA	NA	2018-11-15	23	0.745	1.7
MEL	Glyceria striata	58	SR58-42	Drought	0	0.12	9	9	NA	NA	2018-11-15	23	0.791	1.9
MEL	Glyceria striata	58	SR58-25	Drought	0	0.12	9	9	NA	NA	2018-11-15	23	0.793	2.8
MEL	Glyceria striata	58	SR58-35	Drought	0.1	0.24	9	9	NA	NA	2018-11-15	23	0.796	1.1
MEL	Glyceria striata	58	SR58-17	Drought	0.04	0.08	9	9	NA	NA	2018-11-15	23	0.799	2.4
MEL	Glyceria striata	58	SR58-24	Drought	0.04	0.16	9	9	NA	NA	2018-11-15	23	0.8	0.7
MEL	Glyceria striata	58	SR58-43	Drought	0.04	0.2	9	9	NA	NA	2018-11-10	20	0.808	2
MEL	Glyceria occidentalis	61	SR61-19	Drought	0.18	0.18	9	9	NA	NA	2018-10-31	10	0	1.4
MEL	Glyceria occidentalis	61	SR61-25	Drought	0.18	0.18	9	9	NA	NA	2018-11-02	12	0	1.9
MEL	Glyceria occidentalis	61	SR61-36	Drought	0.4	0.42	9	9	NA	NA	2018-11-02	12	0	1.2
MEL	Glyceria occidentalis	61	SR61-32	Drought	0.1	0.1	9	9	NA	NA	2018-11-02	12	0.085	0.3
MEL	Glyceria occidentalis	61	SR61-9	Drought	0.14	0.16	9	9	NA	NA	2018-11-02	12	0.109	1.2
MEL	Glyceria occidentalis	61	SR61-43	Drought	0.06	0.16	9	9	NA	NA	2018-10-31	10	0.158	0.8
MEL	Glyceria occidentalis	61	SR61-47	Drought	0.06	0.16	9	9	NA	NA	2018-11-02	12	0.578	1.4
MEL	Glyceria occidentalis	61	SR61-16	Drought	0.1	0.18	9	9	NA	NA	2018-11-02	12	0.699	2.1
MEL	Glyceria occidentalis	61	SR61-29	Drought	0.04	0.16	9	9	NA	NA	2018-11-02	12	0.815	3.3
MEL	Glyceria occidentalis	61	SR61-39	Drought	0.1	0.18	9	9	NA	NA	2018-11-02	12	0.821	3.5
STI	Nassella hyalina	62	SR62-3	Drought	0.14	0.16	9	9	NA	NA	2018-11-10	20	0.521	1.5
STI	Nassella hyalina	62	SR62-45	Drought	0	0.14	9	9	NA	NA	2018-11-08	18	0.668	2.1
STI	Nassella hyalina	62	SR62-27	Drought	0	0.14	9	9	NA	NA	2018-11-08	18	0.725	0.3
STI	Nassella hyalina	62	SR62-20	Drought	0	0.2	9	9	NA	NA	2018-11-10	20	0.737	2.7
STI	Nassella hyalina	62	SR62-31	Drought	0	0.1	9	9	NA	NA	2018-11-08	18	0.737	1.3
STI	Nassella hyalina	62	SR62-15	Drought	0	0.16	9	9	NA	NA	2018-11-10	20	0.744	2
STI	Nassella hyalina	62	SR62-10	Drought	0.04	0.18	9	9	NA	NA	2018-11-10	20	0.747	1.6
STI	Nassella hyalina	62	SR62-30	Drought	0.04	0.16	9	9	NA	NA	2018-11-10	20	0.765	1.7
STI	Nassella hyalina	62	SR62-42	Drought	0.02	0.16	9	9	NA	NA	2018-11-10	20	0.77	2
STI	Nassella hyalina	62	SR62-41	Drought	0	0.18	9	9	NA	NA	2018-11-08	18	0.79	0.5
STI	Stipa capillata	64	SR64-8	Drought	0	0.06	9	9	NA	NA	2018-11-22	30	0.586	0.6
STI	Stipa capillata	64	SR64-16	Drought	0	0.06	9	9	NA	NA	2018-11-14	22	0.66	0
STI	Stipa capillata	64	SR64-40	Drought	0.04	0.1	9	9	NA	NA	2018-11-12	22	0.707	0.7
STI	Stipa capillata	64	SR64-25	Drought	0	0.06	9	9	NA	NA	2018-11-12	22	0.711	1.3
STI	Stipa capillata	64	SR64-26	Drought	0	0.06	9	9	NA	NA	2018-11-12	22	0.738	2.9
STI	Stipa capillata	64	SR64-30	Drought	0	0.06	9	9	NA	NA	2018-11-12	22	0.747	1.5
STI	Stipa capillata	64	SR64-23	Drought	0	0.04	9	9	NA	NA	2018-11-12	22	0.756	3.4
STI	Stipa capillata	64	SR64-11	Drought	0	0.04	9	9	NA	NA	2018-11-12	22	0.773	2.7
STI	Stipa capillata	64	SR64-5	Drought	0	0.04	9	9	NA	NA	2018-11-14	22	0.782	2.8
STI	Stipa capillata	64	SR64-3	Drought	0	0.04	8	9	NA	NA	2018-11-15	23	0.803	3.1
STI	Stipa extremiorientalis	65	SR65-9	Drought	0.06	0.06	3	4	NA	NA	2018-11-08	18	0.014	0
STI	Stipa extremiorientalis	65	SR65-6	Drought	0.14	0.2	3	3	NA	NA	2018-11-10	20	0.117	3
STI	Stipa extremiorientalis	65	SR65-5	Drought	0.04	0.1	9	9	NA	NA	2018-11-10	20	0.461	0.9
STI	Stipa extremiorientalis	65	SR65-21	Drought	0.1	0.16	9	9	NA	NA	2018-11-10	20	0.57	1.1
STI	Stipa extremiorientalis	65	SR65-38	Drought	0	0.14	8	9	NA	NA	2018-11-08	18	0.617	0.5
STI	Stipa extremiorientalis	65	SR65-3	Drought	0.04	0.14	9	9	NA	NA	2018-11-08	18	0.698	1.8
STI	Stipa extremiorientalis	65	SR65-14	Drought	0	0.1	9	9	NA	NA	2018-11-10	20	0.715	1.3
STI	Stipa extremiorientalis	65	SR65-42	Drought	0	0.14	9	9	NA	NA	2018-11-08	18	0.722	1.3
STI	Stipa extremiorientalis	65	SR65-7	Drought	0	0.12	9	9	NA	NA	2018-11-10	20	0.727	1.7
STI	Stipa extremiorientalis	65	SR65-15	Drought	0	0.14	9	9	NA	NA	2018-11-10	20	0.791	1.4
STI	Stipa gigantea	66	SR66-2	Drought	0.14	0.2	9	9	NA	NA	2018-11-14	22	0.351	1
STI	Stipa gigantea	66	SR66-40	Drought	0	0.14	9	9	NA	NA	2018-11-12	22	0.65	2.1
STI	Stipa gigantea	66	SR66-10	Drought	0	0.1	9	9	NA	NA	2018-11-12	22	0.661	2.2
STI	Stipa gigantea	66	SR66-25	Drought	0.02	0.24	9	9	NA	NA	2018-11-10	20	0.664	0
STI	Stipa gigantea	66	SR66-32	Drought	0	0.12	9	9	NA	NA	2018-11-10	20	0.665	1
STI	Stipa gigantea	66	SR66-46	Drought	0.06	0.1	9	9	NA	NA	2018-11-10	20	0.673	2.3
STI	Stipa gigantea	66	SR66-20	Drought	0	0.16	9	9	NA	NA	2018-11-10	20	0.69	2.6
STI	Stipa gigantea	66	SR66-4	Drought	0	0.2	9	9	NA	NA	2018-11-10	20	0.715	2.7
STI	Stipa gigantea	66	SR66-21	Drought	0	0.06	9	9	NA	NA	2018-11-14	22	0.762	3
STI	Stipa gigantea	66	SR66-14	Drought	0	0.1	9	9	NA	NA	2018-11-18	26	0.803	1.4
STI	Stipa ichu	67	SR67-40	Drought	0	0.04	9	9	NA	NA	2018-11-12	22	0.513	2.6
STI	Stipa ichu	67	SR67-4	Drought	0.04	0.04	9	9	NA	NA	2018-11-14	22	0.553	1.8
STI	Stipa ichu	67	SR67-45	Drought	0	0.06	9	9	NA	NA	2018-11-14	22	0.6	2.4
STI	Stipa ichu	67	SR67-27	Drought	0	0.06	9	9	NA	NA	2018-11-14	22	0.601	2.4
STI	Stipa ichu	67	SR67-16	Drought	0	0.04	9	9	NA	NA	2018-11-12	22	0.668	2.3
STI	Stipa ichu	67	SR67-32	Drought	0	0.06	9	9	NA	NA	2018-11-14	22	0.696	1.2
STI	Stipa ichu	67	SR67-37	Drought	0	0.04	9	9	NA	NA	2018-11-12	22	0.706	0.8
STI	Stipa ichu	67	SR67-42	Drought	0	0.06	9	9	NA	NA	2018-11-12	22	0.707	2.3
STI	Stipa ichu	67	SR67-7	Drought	0	0.04	9	9	NA	NA	2018-11-12	22	0.728	3.1
STI	Stipa ichu	67	SR67-5	Drought	0	0.04	9	9	NA	NA	2018-11-15	23	0.749	2.2
STI	Stipa tenuissima	70	SR70-16	Drought	0	0.06	9	9	NA	NA	2018-11-12	22	0.46	1.7
STI	Stipa tenuissima	70	SR70-30	Drought	0	0.06	9	9	NA	NA	2018-11-12	22	0.649	1.4
STI	Stipa tenuissima	70	SR70-2	Drought	0	0.06	9	9	NA	NA	2018-11-14	22	0.653	2.7
STI	Stipa tenuissima	70	SR70-10	Drought	0	0.04	9	9	NA	NA	2018-11-10	20	0.72	2.7
STI	Stipa tenuissima	70	SR70-21	Drought	0	0.06	9	9	NA	NA	2018-11-14	22	0.734	2.3
STI	Stipa tenuissima	70	SR70-22	Drought	0	0.04	9	9	NA	NA	2018-11-12	22	0.746	0.7
STI	Stipa tenuissima	70	SR70-38	Drought	0	0.08	9	9	NA	NA	2018-11-14	22	0.746	1.3
STI	Stipa tenuissima	70	SR70-28	Drought	0	0.04	9	9	NA	NA	2018-11-10	20	0.773	2.4
STI	Stipa tenuissima	70	SR70-23	Drought	0	0.04	9	9	NA	NA	2018-11-10	20	0.674	2.6
STI	Stipa trichotoma	71	SR71-45	Drought	0	0.06	9	9	NA	NA	2018-11-14	22	0.62	1.2
STI	Stipa trichotoma	71	SR71-9	Drought	0	0.08	9	9	NA	NA	2018-11-14	22	0.7	2.1
STI	Stipa trichotoma	71	SR71-37	Drought	0	0.04	9	9	NA	NA	2018-11-14	22	0.714	1.8
STI	Stipa trichotoma	71	SR71-3	Drought	0	0.06	9	9	NA	NA	2018-11-14	22	0.725	1.6
STI	Stipa trichotoma	71	SR71-10	Drought	0	0.08	9	9	NA	NA	2018-11-14	22	0.754	3.6
STI	Stipa trichotoma	71	SR71-29	Drought	0	0.06	9	9	NA	NA	2018-11-15	23	0.758	0.2
STI	Stipa trichotoma	71	SR71-34	Drought	0	0.06	9	9	NA	NA	2018-11-15	23	0.776	2
STI	Stipa trichotoma	71	SR71-17	Drought	0	0.06	9	9	NA	NA	2018-11-15	23	0.785	2.7
STI	Stipa trichotoma	71	SR71-35	Drought	0	0.06	9	9	NA	NA	2018-11-22	30	0.813	0.1
STI	Stipa trichotoma	71	SR71-8	Drought	0	0.12	9	9	NA	NA	2018-11-16	24	0.816	1.5
STI	Piptochaetium fimbriatum	73	SR73-7	Drought	0	0.06	9	9	NA	NA	2018-11-18	26	0.749	0.2
STI	Piptochaetium fimbriatum	73	SR73-12	Drought	0	0.06	9	9	NA	NA	2018-11-22	30	0.763	0.9
STI	Piptochaetium fimbriatum	73	SR73-19	Drought	0	0.04	9	9	NA	NA	2018-11-20	28	0.8	1.2
STI	Piptochaetium fimbriatum	73	SR73-22	Drought	0	0.04	9	9	NA	NA	2018-11-20	28	0.802	2.1
STI	Piptochaetium fimbriatum	73	SR73-23	Drought	0	0.04	9	9	NA	NA	2018-11-20	28	0.821	1.9
STI	Piptochaetium fimbriatum	73	SR73-18	Drought	0	0.04	9	9	NA	NA	2018-11-20	28	0.83	2.4
STI	Nassella cernua	79	SR79-48	Drought	0.14	0.16	9	9	NA	NA	2018-11-10	20	0	0.1
STI	Nassella cernua	79	SR79-13	Drought	0.04	0.14	9	9	NA	NA	2018-11-12	22	0.389	1.6
STI	Nassella cernua	79	SR79-18	Drought	0.06	0.16	9	9	NA	NA	2018-11-10	20	0.427	2.7
STI	Nassella cernua	79	SR79-22	Drought	0.06	0.12	9	9	NA	NA	2018-11-10	20	0.589	1.9
STI	Nassella cernua	79	SR79-37	Drought	0.04	0.1	9	9	NA	NA	2018-11-08	18	0.606	2.2
STI	Nassella cernua	79	SR79-40	Drought	0	0.1	9	9	NA	NA	2018-11-08	18	0.634	1.3
STI	Nassella cernua	79	SR79-11	Drought	0.06	0.12	9	9	NA	NA	2018-11-10	20	0.644	1
STI	Nassella cernua	79	SR79-42	Drought	0.06	0.14	9	9	NA	NA	2018-11-10	20	0.697	2.8
STI	Nassella cernua	79	SR79-10	Drought	0	0.14	9	9	NA	NA	2018-11-10	20	0.75	1.6
STI	Nassella cernua	79	SR79-9	Drought	0	0.2	9	9	NA	NA	2018-11-14	22	0.795	3.3
STI	Achnatherum calamagrostis	82	SR82-10	Drought	0.24	0.24	9	9	NA	NA	2018-11-04	14	0	0.2
STI	Achnatherum calamagrostis	82	SR82-41	Drought	0.22	0.36	7	9	NA	NA	2018-11-02	12	0	0.8
STI	Achnatherum calamagrostis	82	SR82-9	Drought	0.3	0.34	9	9	NA	NA	2018-11-02	12	0.019	0.7
STI	Achnatherum calamagrostis	82	SR82-28	Drought	0.34	0.38	9	9	NA	NA	2018-10-31	10	0.14	1.9
STI	Achnatherum calamagrostis	82	SR82-36	Drought	0.28	0.28	9	9	NA	NA	2018-11-04	14	0.236	1.8
STI	Achnatherum calamagrostis	82	SR82-27	Drought	0.38	NA	9	9	NA	NA	2018-10-31	10	0.415	3.4
STI	Achnatherum calamagrostis	82	SR82-29	Drought	0.24	0.34	9	9	NA	NA	2018-10-31	10	0.671	2.8
STI	Achnatherum calamagrostis	82	SR82-47	Drought	NA	NA	9	9	NA	NA	2018-11-04	14	0.761	2.5
STI	Achnatherum calamagrostis	82	SR82-31	Drought	0.06	0.26	9	9	NA	NA	2018-10-31	10	0.824	2.6
STI	Achnatherum calamagrostis	82	SR82-39	Drought	0.42	0.42	9	9	NA	NA	2018-11-04	14	0.28	0.5
STI	Stipa conferta	89	SR89-13	Drought	0.1	0.16	9	9	NA	NA	2018-11-10	20	0	1.6
STI	Stipa conferta	89	SR89-33	Drought	0	0.18	9	9	NA	NA	2018-11-12	22	0.478	2.5
STI	Stipa conferta	89	SR89-1	Drought	0	0.14	9	9	NA	NA	2018-11-12	22	0.55	2.1
STI	Stipa conferta	89	SR89-19	Drought	0.06	0.12	9	9	NA	NA	2018-11-14	22	0.67	1.8
STI	Stipa conferta	89	SR89-6	Drought	0.14	0.24	9	9	NA	NA	2018-11-14	22	0.693	1.2
STI	Stipa conferta	89	SR89-7	Drought	0	0.14	9	9	NA	NA	2018-11-14	22	0.71	2.1
STI	Stipa conferta	89	SR89-24	Drought	0	NA	9	9	NA	NA	2018-11-10	20	0.761	2.2
STI	Stipa conferta	89	SR89-10	Drought	0	0.16	9	9	NA	NA	2018-11-15	23	0.778	2.9
STI	Stipa conferta	89	SR89-21	Drought	0	0.18	9	9	NA	NA	2018-11-16	24	0.791	1.5
LYG	Lygeum spartum	92	SR92-26	Drought	0.24	0.26	7	9	NA	NA	2018-11-12	22	0	0
LYG	Lygeum spartum	92	SR92-29	Drought	0.06	0.06	1	0	NA	NA	2018-11-18	26	0.364	1.5
LYG	Lygeum spartum	92	SR92-31	Drought	0.04	0.2	7	9	NA	NA	2018-11-12	22	0.678	2.6
LYG	Lygeum spartum	92	SR92-33	Drought	0.08	0.28	9	9	NA	NA	2018-11-14	22	0.68	2.2
LYG	Lygeum spartum	92	SR92-1	Drought	0	0.24	9	9	NA	NA	2018-11-12	22	0.698	1.7
LYG	Lygeum spartum	92	SR92-15	Drought	0.02	0.2	9	9	NA	NA	2018-11-12	22	0.74	1.5
LYG	Lygeum spartum	92	SR92-2	Drought	0	0.12	9	9	NA	NA	2018-11-14	22	0.78	2.4
LYG	Lygeum spartum	92	SR92-36	Drought	0.04	0.26	9	9	NA	NA	2018-11-14	22	0.787	2.5
STI	Nassella pubiflora	99	SR99-37	Drought	0.18	NA	9	9	NA	NA	2018-10-31	10	0	1.7
STI	Nassella pubiflora	99	SR99-48	Drought	0.18	0.18	2	2	NA	NA	2018-11-04	14	0	1.2
STI	Nassella pubiflora	99	SR99-46	Drought	0.14	0.18	9	9	NA	NA	2018-11-04	14	0.133	0.5
STI	Nassella pubiflora	99	SR99-20	Drought	0.12	0.24	9	9	NA	NA	2018-11-04	14	0.159	2.3
STI	Nassella pubiflora	99	SR99-32	Drought	0.22	0.34	8	8	NA	NA	2018-11-02	12	0.186	0
STI	Nassella pubiflora	99	SR99-11	Drought	0.18	0.24	9	9	NA	NA	2018-11-02	12	0.326	0.9
STI	Nassella pubiflora	99	SR99-6	Drought	0.22	0.26	9	9	NA	NA	2018-11-02	12	0.406	0.8
STI	Nassella pubiflora	99	SR99-9	Drought	0.42	0.44	4	8	NA	NA	2018-10-31	10	0.464	0.7
STI	Nassella pubiflora	99	SR99-44	Drought	0.14	0.28	9	9	NA	NA	2018-10-31	10	0.666	2.8
STI	Nassella pubiflora	99	SR99-3	Drought	0.28	0.28	9	9	NA	NA	2018-11-04	14	NA	2.5
MEL	Melica ciliata	100	SR100-18	Drought	0.28	0.3	0	0	NA	NA	2018-11-10	20	0	0
MEL	Melica ciliata	100	SR100-25	Drought	0.18	0.2	9	9	NA	NA	2018-11-12	22	0.161	1.2
MEL	Melica ciliata	100	SR100-6	Drought	0.04	0.26	9	9	NA	NA	2018-11-12	22	0.311	2.8
MEL	Melica ciliata	100	SR100-7	Drought	0	0.14	9	9	NA	NA	2018-11-12	22	0.718	1.6
MEL	Melica ciliata	100	SR100-13	Drought	0	0.2	9	9	NA	NA	2018-11-12	22	0.757	0.6
MEL	Melica ciliata	100	SR100-40	Drought	0	0.08	7	9	NA	NA	2018-11-15	23	0.765	1.9
MEL	Melica ciliata	100	SR100-37	Drought	0	0.1	9	9	NA	NA	2018-11-10	20	0.779	1.9
MEL	Melica ciliata	100	SR100-27	Drought	0	0.06	7	7	NA	NA	2018-11-20	28	0.781	1.6
MEL	Melica ciliata	100	SR100-41	Drought	0	0.06	9	9	NA	NA	2018-11-20	28	0.788	1.5
STI	Oryzopsis miliacea	101	SR101-31	Drought	0.06	0.2	3	4	NA	NA	2018-10-29	8	0.007	0
STI	Oryzopsis miliacea	101	SR101-11	Drought	0.38	NA	0	0	NA	NA	2018-10-29	8	0.009	0
STI	Oryzopsis miliacea	101	SR101-33	Drought	0.06	0.1	0	2	NA	NA	2018-11-04	14	0.031	0.7
STI	Oryzopsis miliacea	101	SR101-46	Drought	0.34	NA	7	9	NA	NA	2018-10-29	8	0.093	0.9
STI	Oryzopsis miliacea	101	SR101-45	Drought	0.24	NA	5	8	NA	NA	2018-10-29	8	0.211	0.3
STI	Oryzopsis miliacea	101	SR101-5	Drought	0.14	0.18	0	0	NA	NA	2018-10-31	10	0.313	1.1
STI	Oryzopsis miliacea	101	SR101-17	Drought	0.1	0.2	7	8	NA	NA	2018-11-02	12	0.318	0.1
STI	Oryzopsis miliacea	101	SR101-8	Drought	0.06	NA	4	4	NA	NA	2018-10-31	10	0.433	1.3
STI	Oryzopsis miliacea	101	SR101-14	Drought	0	0.1	4	8	NA	NA	2018-11-04	14	0.722	2.7
STI	Oryzopsis miliacea	101	SR101-42	Drought	0.06	0.2	6	8	NA	NA	2018-10-31	10	0.782	1.8
POE	Poa trivialis	3	SR3-15	Frost -1	0	0.1	9	9	NA	NA	NA	NA	NA	NA
POE	Poa trivialis	3	SR3-2	Frost -1	0	0.06	9	9	NA	NA	NA	NA	NA	NA
POE	Poa trivialis	3	SR3-3	Frost -1	0	0.1	9	9	NA	NA	NA	NA	NA	NA
POE	Poa trivialis	3	SR3-30	Frost -1	0	0.1	9	9	NA	NA	NA	NA	NA	NA
POE	Poa trivialis	3	SR3-32	Frost -1	NA	NA	9	9	NA	NA	NA	NA	NA	NA
POE	Poa trivialis	3	SR3-33	Frost -1	NA	NA	9	9	NA	NA	NA	NA	NA	NA
POE	Poa trivialis	3	SR3-38	Frost -1	NA	NA	9	9	NA	NA	NA	NA	NA	NA
POE	Poa trivialis	3	SR3-4	Frost -1	NA	NA	9	9	NA	NA	NA	NA	NA	NA
POE	Poa trivialis	3	SR3-41	Frost -1	NA	NA	9	9	NA	NA	NA	NA	NA	NA
POE	Poa trivialis	3	SR3-42	Frost -1	NA	NA	9	9	NA	NA	NA	NA	NA	NA
POE	Deschampsia cespitosa	4	SR4-19	Frost -1	0.06	0.12	9	9	NA	NA	NA	NA	NA	NA
POE	Deschampsia cespitosa	4	SR4-28	Frost -1	0	0.16	9	9	NA	NA	NA	NA	NA	NA
POE	Deschampsia cespitosa	4	SR4-29	Frost -1	0	0.08	9	9	NA	NA	NA	NA	NA	NA
POE	Deschampsia cespitosa	4	SR4-3	Frost -1	0.04	0.1	9	9	NA	NA	NA	NA	NA	NA
POE	Deschampsia cespitosa	4	SR4-31	Frost -1	NA	NA	9	9	NA	NA	NA	NA	NA	NA
POE	Deschampsia cespitosa	4	SR4-39	Frost -1	NA	NA	9	9	NA	NA	NA	NA	NA	NA
POE	Deschampsia cespitosa	4	SR4-48	Frost -1	NA	NA	9	9	NA	NA	NA	NA	NA	NA
POE	Deschampsia cespitosa	4	SR4-5	Frost -1	NA	NA	9	9	NA	NA	NA	NA	NA	NA
POE	Deschampsia cespitosa	4	SR4-9	Frost -1	NA	NA	9	9	NA	NA	NA	NA	NA	NA
POE	Poa alpina	5	SR5-10	Frost -1	0	0.12	9	9	NA	NA	NA	NA	NA	NA
POE	Poa alpina	5	SR5-17	Frost -1	0.06	0.2	9	9	NA	NA	NA	NA	NA	NA
POE	Poa alpina	5	SR5-20	Frost -1	0.04	0.12	9	9	NA	NA	NA	NA	NA	NA
POE	Poa alpina	5	SR5-27	Frost -1	0.04	0.12	9	9	NA	NA	NA	NA	NA	NA
POE	Poa alpina	5	SR5-29	Frost -1	NA	NA	9	9	NA	NA	NA	NA	NA	NA
POE	Poa alpina	5	SR5-3	Frost -1	NA	NA	9	9	NA	NA	NA	NA	NA	NA
POE	Poa alpina	5	SR5-34	Frost -1	NA	NA	9	9	NA	NA	NA	NA	NA	NA
POE	Poa alpina	5	SR5-41	Frost -1	NA	NA	9	9	NA	NA	NA	NA	NA	NA
POE	Poa alpina	5	SR5-42	Frost -1	NA	NA	9	9	NA	NA	NA	NA	NA	NA
POE	Poa alpina	5	SR5-48	Frost -1	NA	NA	9	9	NA	NA	NA	NA	NA	NA
POE	Phleum alpinum	6	SR6-1	Frost -1	0	0.1	9	9	NA	NA	NA	NA	NA	NA
POE	Phleum alpinum	6	SR6-14	Frost -1	0	0.06	9	9	NA	NA	NA	NA	NA	NA
POE	Phleum alpinum	6	SR6-16	Frost -1	0	0.06	9	9	NA	NA	NA	NA	NA	NA
POE	Phleum alpinum	6	SR6-2	Frost -1	0	0.08	9	9	NA	NA	NA	NA	NA	NA
POE	Phleum alpinum	6	SR6-24	Frost -1	NA	NA	9	9	NA	NA	NA	NA	NA	NA
POE	Phleum alpinum	6	SR6-25	Frost -1	NA	NA	9	9	NA	NA	NA	NA	NA	NA
POE	Phleum alpinum	6	SR6-28	Frost -1	NA	NA	9	9	NA	NA	NA	NA	NA	NA
POE	Phleum alpinum	6	SR6-5	Frost -1	NA	NA	9	9	NA	NA	NA	NA	NA	NA
POE	Phleum alpinum	6	SR6-7	Frost -1	NA	NA	9	9	NA	NA	NA	NA	NA	NA
POE	Phleum alpinum	6	SR6-9	Frost -1	NA	NA	9	9	NA	NA	NA	NA	NA	NA
POE	Lolium perenne	7	SR7-1	Frost -1	0.08	0.16	9	9	NA	NA	NA	NA	NA	NA
POE	Lolium perenne	7	SR7-11	Frost -1	0	0.1	9	9	NA	NA	NA	NA	NA	NA
POE	Lolium perenne	7	SR7-16	Frost -1	0	0.06	8	8	NA	NA	NA	NA	NA	NA
POE	Lolium perenne	7	SR7-20	Frost -1	0	0.12	9	9	NA	NA	NA	NA	NA	NA
POE	Lolium perenne	7	SR7-22	Frost -1	NA	NA	9	9	NA	NA	NA	NA	NA	NA
POE	Lolium perenne	7	SR7-23	Frost -1	NA	NA	9	9	NA	NA	NA	NA	NA	NA
POE	Lolium perenne	7	SR7-30	Frost -1	NA	NA	9	9	NA	NA	NA	NA	NA	NA
POE	Lolium perenne	7	SR7-46	Frost -1	NA	NA	9	9	NA	NA	NA	NA	NA	NA
POE	Lolium perenne	7	SR7-47	Frost -1	NA	NA	9	9	NA	NA	NA	NA	NA	NA
POE	Lolium perenne	7	SR7-8	Frost -1	NA	NA	9	9	NA	NA	NA	NA	NA	NA
POE	Dactylis glomerata	8	SR8-1	Frost -1	0	0.08	9	9	NA	NA	NA	NA	NA	NA
POE	Dactylis glomerata	8	SR8-21	Frost -1	0	0.14	9	9	NA	NA	NA	NA	NA	NA
POE	Dactylis glomerata	8	SR8-36	Frost -1	0	0.16	9	9	NA	NA	NA	NA	NA	NA
POE	Dactylis glomerata	8	SR8-38	Frost -1	0	0.1	9	9	NA	NA	NA	NA	NA	NA
POE	Dactylis glomerata	8	SR8-42	Frost -1	NA	NA	9	9	NA	NA	NA	NA	NA	NA
POE	Dactylis glomerata	8	SR8-43	Frost -1	NA	NA	9	9	NA	NA	NA	NA	NA	NA
POE	Dactylis glomerata	8	SR8-47	Frost -1	NA	NA	9	9	NA	NA	NA	NA	NA	NA
POE	Dactylis glomerata	8	SR8-48	Frost -1	NA	NA	9	9	NA	NA	NA	NA	NA	NA
POE	Dactylis glomerata	8	SR8-5	Frost -1	NA	NA	9	9	NA	NA	NA	NA	NA	NA
POE	Dactylis glomerata	8	SR8-7	Frost -1	NA	NA	9	9	NA	NA	NA	NA	NA	NA
POE	Poa alopecurus	9	SR9-1	Frost -1	0	0.04	7	7	NA	NA	NA	NA	NA	NA
POE	Poa alopecurus	9	SR9-12	Frost -1	0	0.04	9	9	NA	NA	NA	NA	NA	NA
POE	Poa alopecurus	9	SR9-15	Frost -1	0	0.04	7	7	NA	NA	NA	NA	NA	NA
POE	Poa alopecurus	9	SR9-21	Frost -1	0	0.04	8	9	NA	NA	NA	NA	NA	NA
POE	Poa alopecurus	9	SR9-23	Frost -1	NA	NA	8	9	NA	NA	NA	NA	NA	NA
POE	Poa alopecurus	9	SR9-25	Frost -1	NA	NA	8	9	NA	NA	NA	NA	NA	NA
POE	Poa alopecurus	9	SR9-34	Frost -1	NA	NA	7	7	NA	NA	NA	NA	NA	NA
POE	Poa alopecurus	9	SR9-39	Frost -1	NA	NA	9	9	NA	NA	NA	NA	NA	NA
POE	Poa alopecurus	9	SR9-40	Frost -1	NA	NA	9	9	NA	NA	NA	NA	NA	NA
POE	Poa bulbosa	10	SR10-1	Frost -1	0	0.06	9	9	NA	NA	NA	NA	NA	NA
POE	Poa bulbosa	10	SR10-12	Frost -1	0	0.06	9	9	NA	NA	NA	NA	NA	NA
POE	Poa bulbosa	10	SR10-17	Frost -1	0	0.06	9	9	NA	NA	NA	NA	NA	NA
POE	Poa bulbosa	10	SR10-25	Frost -1	0	0.06	9	9	NA	NA	NA	NA	NA	NA
POE	Poa bulbosa	10	SR10-34	Frost -1	NA	NA	9	9	NA	NA	NA	NA	NA	NA
POE	Poa bulbosa	10	SR10-44	Frost -1	NA	NA	9	9	NA	NA	NA	NA	NA	NA
POE	Poa bulbosa	10	SR10-46	Frost -1	NA	NA	9	9	NA	NA	NA	NA	NA	NA
POE	Poa bulbosa	10	SR10-48	Frost -1	NA	NA	9	9	NA	NA	NA	NA	NA	NA
POE	Poa bulbosa	10	SR10-5	Frost -1	NA	NA	9	9	NA	NA	NA	NA	NA	NA
POE	Poa bulbosa	10	SR10-8	Frost -1	NA	NA	9	9	NA	NA	NA	NA	NA	NA
POE	Festuca pratensis	11	SR11-11	Frost -1	0	0.1	9	9	NA	NA	NA	NA	NA	NA
POE	Festuca pratensis	11	SR11-19	Frost -1	0	0.16	9	9	NA	NA	NA	NA	NA	NA
POE	Festuca pratensis	11	SR11-21	Frost -1	0	0.2	9	9	NA	NA	NA	NA	NA	NA
POE	Festuca pratensis	11	SR11-22	Frost -1	0.06	0.22	9	9	NA	NA	NA	NA	NA	NA
POE	Festuca pratensis	11	SR11-26	Frost -1	NA	NA	9	9	NA	NA	NA	NA	NA	NA
POE	Festuca pratensis	11	SR11-28	Frost -1	NA	NA	9	9	NA	NA	NA	NA	NA	NA
POE	Festuca pratensis	11	SR11-29	Frost -1	NA	NA	9	9	NA	NA	NA	NA	NA	NA
POE	Festuca pratensis	11	SR11-32	Frost -1	NA	NA	9	9	NA	NA	NA	NA	NA	NA
POE	Festuca pratensis	11	SR11-40	Frost -1	NA	NA	9	9	NA	NA	NA	NA	NA	NA
POE	Sesleria autumnalis	13	SR13-12	Frost -1	0	0.06	9	9	NA	NA	NA	NA	NA	NA
POE	Sesleria autumnalis	13	SR13-15	Frost -1	0	0.14	9	9	NA	NA	NA	NA	NA	NA
POE	Sesleria autumnalis	13	SR13-26	Frost -1	0	0.12	9	9	NA	NA	NA	NA	NA	NA
POE	Sesleria autumnalis	13	SR13-35	Frost -1	0.04	0.1	9	9	NA	NA	NA	NA	NA	NA
POE	Sesleria autumnalis	13	SR13-36	Frost -1	NA	NA	7	8	NA	NA	NA	NA	NA	NA
POE	Sesleria autumnalis	13	SR13-38	Frost -1	NA	NA	9	9	NA	NA	NA	NA	NA	NA
POE	Sesleria autumnalis	13	SR13-42	Frost -1	NA	NA	9	9	NA	NA	NA	NA	NA	NA
POE	Sesleria autumnalis	13	SR13-46	Frost -1	NA	NA	9	9	NA	NA	NA	NA	NA	NA
POE	Sesleria autumnalis	13	SR13-47	Frost -1	NA	NA	9	9	NA	NA	NA	NA	NA	NA
POE	Sesleria autumnalis	13	SR13-8	Frost -1	NA	NA	9	9	NA	NA	NA	NA	NA	NA
POE	Vulpia myuros	14	SR14-1	Frost -1	0.06	0.24	9	9	NA	NA	NA	NA	NA	NA
POE	Vulpia myuros	14	SR14-11	Frost -1	0	0.18	9	9	NA	NA	NA	NA	NA	NA
POE	Vulpia myuros	14	SR14-19	Frost -1	0	0.18	9	9	NA	NA	NA	NA	NA	NA
POE	Vulpia myuros	14	SR14-23	Frost -1	0	0.14	9	9	NA	NA	NA	NA	NA	NA
POE	Vulpia myuros	14	SR14-25	Frost -1	NA	NA	9	9	NA	NA	NA	NA	NA	NA
POE	Vulpia myuros	14	SR14-26	Frost -1	NA	NA	9	9	NA	NA	NA	NA	NA	NA
POE	Vulpia myuros	14	SR14-28	Frost -1	NA	NA	9	9	NA	NA	NA	NA	NA	NA
POE	Vulpia myuros	14	SR14-36	Frost -1	NA	NA	9	9	NA	NA	NA	NA	NA	NA
POE	Vulpia myuros	14	SR14-42	Frost -1	NA	NA	9	9	NA	NA	NA	NA	NA	NA
POE	Vulpia myuros	14	SR14-43	Frost -1	NA	NA	9	9	NA	NA	NA	NA	NA	NA
POE	Phleum nodosum	15	SR15-10	Frost -1	0	0.12	7	7	NA	NA	NA	NA	NA	NA
POE	Phleum nodosum	15	SR15-14	Frost -1	0	0.1	7	9	NA	NA	NA	NA	NA	NA
POE	Phleum nodosum	15	SR15-19	Frost -1	0.02	0.1	4	4	NA	NA	NA	NA	NA	NA
POE	Phleum nodosum	15	SR15-20	Frost -1	0.04	0.1	9	9	NA	NA	NA	NA	NA	NA
POE	Phleum nodosum	15	SR15-27	Frost -1	NA	NA	7	9	NA	NA	NA	NA	NA	NA
POE	Phleum nodosum	15	SR15-33	Frost -1	NA	NA	4	6	NA	NA	NA	NA	NA	NA
POE	Phleum nodosum	15	SR15-37	Frost -1	NA	NA	9	9	NA	NA	NA	NA	NA	NA
POE	Phleum nodosum	15	SR15-47	Frost -1	NA	NA	9	9	NA	NA	NA	NA	NA	NA
POE	Phleum nodosum	15	SR15-48	Frost -1	NA	NA	7	9	NA	NA	NA	NA	NA	NA
POE	Phleum nodosum	15	SR15-5	Frost -1	NA	NA	7	9	NA	NA	NA	NA	NA	NA
POE	Puccinellia distans	16	SR16-11	Frost -1	0	0.1	9	9	NA	NA	NA	NA	NA	NA
POE	Puccinellia distans	16	SR16-18	Frost -1	0	0.08	9	9	NA	NA	NA	NA	NA	NA
POE	Puccinellia distans	16	SR16-25	Frost -1	0	0.06	9	9	NA	NA	NA	NA	NA	NA
POE	Puccinellia distans	16	SR16-30	Frost -1	0	0.06	9	9	NA	NA	NA	NA	NA	NA
POE	Puccinellia distans	16	SR16-38	Frost -1	NA	NA	9	9	NA	NA	NA	NA	NA	NA
POE	Puccinellia distans	16	SR16-39	Frost -1	NA	NA	9	9	NA	NA	NA	NA	NA	NA
POE	Puccinellia distans	16	SR16-43	Frost -1	NA	NA	9	9	NA	NA	NA	NA	NA	NA
POE	Puccinellia distans	16	SR16-44	Frost -1	NA	NA	9	9	NA	NA	NA	NA	NA	NA
POE	Puccinellia distans	16	SR16-46	Frost -1	NA	NA	9	9	NA	NA	NA	NA	NA	NA
POE	Puccinellia distans	16	SR16-8	Frost -1	NA	NA	9	9	NA	NA	NA	NA	NA	NA
POE	Festuca rubra	17	SR17-11	Frost -1	0	0.06	9	9	NA	NA	NA	NA	NA	NA
POE	Festuca rubra	17	SR17-2	Frost -1	0	0.08	4	8	NA	NA	NA	NA	NA	NA
POE	Festuca rubra	17	SR17-20	Frost -1	0	0.06	9	9	NA	NA	NA	NA	NA	NA
POE	Festuca rubra	17	SR17-22	Frost -1	0	0.08	9	9	NA	NA	NA	NA	NA	NA
POE	Festuca rubra	17	SR17-23	Frost -1	NA	NA	9	9	NA	NA	NA	NA	NA	NA
POE	Festuca rubra	17	SR17-31	Frost -1	NA	NA	9	9	NA	NA	NA	NA	NA	NA
POE	Festuca rubra	17	SR17-32	Frost -1	NA	NA	9	9	NA	NA	NA	NA	NA	NA
POE	Festuca rubra	17	SR17-40	Frost -1	NA	NA	9	9	NA	NA	NA	NA	NA	NA
POE	Festuca rubra	17	SR17-43	Frost -1	NA	NA	9	9	NA	NA	NA	NA	NA	NA
POE	Festuca rubra	17	SR17-45	Frost -1	NA	NA	9	9	NA	NA	NA	NA	NA	NA
POE	Festuca arundinacea	18	SR18-1	Frost -1	0	0.2	9	9	NA	NA	NA	NA	NA	NA
POE	Festuca arundinacea	18	SR18-10	Frost -1	0	0.12	9	9	NA	NA	NA	NA	NA	NA
POE	Festuca arundinacea	18	SR18-15	Frost -1	0	0.12	9	9	NA	NA	NA	NA	NA	NA
POE	Festuca arundinacea	18	SR18-17	Frost -1	0	0.2	9	9	NA	NA	NA	NA	NA	NA
POE	Festuca arundinacea	18	SR18-24	Frost -1	NA	NA	9	9	NA	NA	NA	NA	NA	NA
POE	Festuca arundinacea	18	SR18-29	Frost -1	NA	NA	9	9	NA	NA	NA	NA	NA	NA
POE	Festuca arundinacea	18	SR18-31	Frost -1	NA	NA	9	9	NA	NA	NA	NA	NA	NA
POE	Festuca arundinacea	18	SR18-41	Frost -1	NA	NA	9	9	NA	NA	NA	NA	NA	NA
POE	Festuca arundinacea	18	SR18-43	Frost -1	NA	NA	9	9	NA	NA	NA	NA	NA	NA
POE	Festuca arundinacea	18	SR18-47	Frost -1	NA	NA	9	9	NA	NA	NA	NA	NA	NA
POE	Phleum pratense	19	SR19-12	Frost -1	0	0.12	9	9	NA	NA	NA	NA	NA	NA
POE	Phleum pratense	19	SR19-2	Frost -1	0.06	0.2	9	9	NA	NA	NA	NA	NA	NA
POE	Phleum pratense	19	SR19-32	Frost -1	0.1	0.2	9	9	NA	NA	NA	NA	NA	NA
POE	Phleum pratense	19	SR19-33	Frost -1	0.06	0.16	9	9	NA	NA	NA	NA	NA	NA
POE	Phleum pratense	19	SR19-34	Frost -1	NA	NA	9	9	NA	NA	NA	NA	NA	NA
POE	Phleum pratense	19	SR19-39	Frost -1	NA	NA	9	9	NA	NA	NA	NA	NA	NA
POE	Phleum pratense	19	SR19-42	Frost -1	NA	NA	9	9	NA	NA	NA	NA	NA	NA
POE	Phleum pratense	19	SR19-45	Frost -1	NA	NA	9	9	NA	NA	NA	NA	NA	NA
POE	Phleum pratense	19	SR19-6	Frost -1	NA	NA	9	9	NA	NA	NA	NA	NA	NA
POE	Phleum pratense	19	SR19-9	Frost -1	NA	NA	9	9	NA	NA	NA	NA	NA	NA
POE	Holcus lanatus	20	SR20-12	Frost -1	0	0.2	9	9	NA	NA	NA	NA	NA	NA
POE	Holcus lanatus	20	SR20-16	Frost -1	0.04	0.26	9	9	NA	NA	NA	NA	NA	NA
POE	Holcus lanatus	20	SR20-18	Frost -1	0	0.24	9	9	NA	NA	NA	NA	NA	NA
POE	Holcus lanatus	20	SR20-19	Frost -1	0	0.24	9	9	NA	NA	NA	NA	NA	NA
POE	Holcus lanatus	20	SR20-25	Frost -1	NA	NA	9	9	NA	NA	NA	NA	NA	NA
POE	Holcus lanatus	20	SR20-26	Frost -1	NA	NA	9	9	NA	NA	NA	NA	NA	NA
POE	Holcus lanatus	20	SR20-31	Frost -1	NA	NA	9	9	NA	NA	NA	NA	NA	NA
POE	Holcus lanatus	20	SR20-42	Frost -1	NA	NA	9	9	NA	NA	NA	NA	NA	NA
POE	Holcus lanatus	20	SR20-46	Frost -1	NA	NA	9	9	NA	NA	NA	NA	NA	NA
POE	Holcus lanatus	20	SR20-6	Frost -1	NA	NA	9	9	NA	NA	NA	NA	NA	NA
POE	Festuca ovina	21	SR21-18	Frost -1	0	0.08	8	9	NA	NA	NA	NA	NA	NA
POE	Festuca ovina	21	SR21-19	Frost -1	0	0.06	8	8	NA	NA	NA	NA	NA	NA
POE	Festuca ovina	21	SR21-23	Frost -1	0	0.12	9	9	NA	NA	NA	NA	NA	NA
POE	Festuca ovina	21	SR21-24	Frost -1	0	0.06	8	9	NA	NA	NA	NA	NA	NA
POE	Festuca ovina	21	SR21-26	Frost -1	NA	NA	4	4	NA	NA	NA	NA	NA	NA
POE	Festuca ovina	21	SR21-33	Frost -1	NA	NA	8	9	NA	NA	NA	NA	NA	NA
POE	Festuca ovina	21	SR21-46	Frost -1	NA	NA	8	8	NA	NA	NA	NA	NA	NA
POE	Festuca ovina	21	SR21-6	Frost -1	NA	NA	5	5	NA	NA	NA	NA	NA	NA
POE	Festuca ovina	21	SR21-7	Frost -1	NA	NA	5	5	NA	NA	NA	NA	NA	NA
POE	Festuca ovina	21	SR21-8	Frost -1	NA	NA	8	8	NA	NA	NA	NA	NA	NA
POE	Cynosurus cristatus	22	SR22-11	Frost -1	0.02	0.1	9	9	NA	NA	NA	NA	NA	NA
POE	Cynosurus cristatus	22	SR22-12	Frost -1	0	0.1	9	9	NA	NA	NA	NA	NA	NA
POE	Cynosurus cristatus	22	SR22-14	Frost -1	0	0.12	9	9	NA	NA	NA	NA	NA	NA
POE	Cynosurus cristatus	22	SR22-18	Frost -1	0	0.1	9	9	NA	NA	NA	NA	NA	NA
POE	Cynosurus cristatus	22	SR22-19	Frost -1	NA	NA	9	9	NA	NA	NA	NA	NA	NA
POE	Cynosurus cristatus	22	SR22-20	Frost -1	NA	NA	9	9	NA	NA	NA	NA	NA	NA
POE	Cynosurus cristatus	22	SR22-22	Frost -1	NA	NA	9	9	NA	NA	NA	NA	NA	NA
POE	Cynosurus cristatus	22	SR22-29	Frost -1	NA	NA	9	9	NA	NA	NA	NA	NA	NA
POE	Cynosurus cristatus	22	SR22-32	Frost -1	NA	NA	9	9	NA	NA	NA	NA	NA	NA
POE	Cynosurus cristatus	22	SR22-4	Frost -1	NA	NA	9	9	NA	NA	NA	NA	NA	NA
POE	Alopecurus pratensis	23	SR23-15	Frost -1	0	0.1	9	8	NA	NA	NA	NA	NA	NA
POE	Alopecurus pratensis	23	SR23-16	Frost -1	0	0.12	9	9	NA	NA	NA	NA	NA	NA
POE	Alopecurus pratensis	23	SR23-2	Frost -1	0	0.1	9	9	NA	NA	NA	NA	NA	NA
POE	Alopecurus pratensis	23	SR23-21	Frost -1	0	0.16	9	8	NA	NA	NA	NA	NA	NA
POE	Alopecurus pratensis	23	SR23-29	Frost -1	NA	NA	9	9	NA	NA	NA	NA	NA	NA
POE	Alopecurus pratensis	23	SR23-33	Frost -1	NA	NA	9	9	NA	NA	NA	NA	NA	NA
POE	Alopecurus pratensis	23	SR23-35	Frost -1	NA	NA	9	9	NA	NA	NA	NA	NA	NA
POE	Alopecurus pratensis	23	SR23-4	Frost -1	NA	NA	9	9	NA	NA	NA	NA	NA	NA
POE	Alopecurus pratensis	23	SR23-45	Frost -1	NA	NA	9	9	NA	NA	NA	NA	NA	NA
POE	Alopecurus pratensis	23	SR23-5	Frost -1	NA	NA	9	9	NA	NA	NA	NA	NA	NA
POE	Lolium multiflorum	24	SR24-11	Frost -1	0.02	0.24	9	9	NA	NA	NA	NA	NA	NA
POE	Lolium multiflorum	24	SR24-21	Frost -1	0.1	0.24	9	9	NA	NA	NA	NA	NA	NA
POE	Lolium multiflorum	24	SR24-22	Frost -1	0	0.16	9	9	NA	NA	NA	NA	NA	NA
POE	Lolium multiflorum	24	SR24-24	Frost -1	0	0.16	9	9	NA	NA	NA	NA	NA	NA
POE	Lolium multiflorum	24	SR24-25	Frost -1	NA	NA	9	9	NA	NA	NA	NA	NA	NA
POE	Lolium multiflorum	24	SR24-35	Frost -1	NA	NA	9	9	NA	NA	NA	NA	NA	NA
POE	Lolium multiflorum	24	SR24-36	Frost -1	NA	NA	9	9	NA	NA	NA	NA	NA	NA
POE	Lolium multiflorum	24	SR24-4	Frost -1	NA	NA	9	9	NA	NA	NA	NA	NA	NA
POE	Lolium multiflorum	24	SR24-41	Frost -1	NA	NA	9	9	NA	NA	NA	NA	NA	NA
POE	Lolium multiflorum	24	SR24-42	Frost -1	NA	NA	9	9	NA	NA	NA	NA	NA	NA
POE	Vahlodea atropurpurea	25	SR25-10	Frost -1	0	0.04	0	0	NA	NA	NA	NA	NA	NA
POE	Vahlodea atropurpurea	25	SR25-18	Frost -1	0	0.06	9	9	NA	NA	NA	NA	NA	NA
POE	Vahlodea atropurpurea	25	SR25-19	Frost -1	0	0.04	8	9	NA	NA	NA	NA	NA	NA
POE	Vahlodea atropurpurea	25	SR25-22	Frost -1	0	0.04	9	9	NA	NA	NA	NA	NA	NA
POE	Vahlodea atropurpurea	25	SR25-25	Frost -1	NA	NA	8	9	NA	NA	NA	NA	NA	NA
POE	Vahlodea atropurpurea	25	SR25-3	Frost -1	NA	NA	9	9	NA	NA	NA	NA	NA	NA
POE	Vahlodea atropurpurea	25	SR25-30	Frost -1	NA	NA	9	9	NA	NA	NA	NA	NA	NA
POE	Vahlodea atropurpurea	25	SR25-41	Frost -1	NA	NA	8	9	NA	NA	NA	NA	NA	NA
POE	Vahlodea atropurpurea	25	SR25-46	Frost -1	NA	NA	8	9	NA	NA	NA	NA	NA	NA
POE	Vahlodea atropurpurea	25	SR25-5	Frost -1	NA	NA	7	9	NA	NA	NA	NA	NA	NA
POE	Poa glauca	26	SR26-10	Frost -1	0	0.1	9	9	NA	NA	NA	NA	NA	NA
POE	Poa glauca	26	SR26-14	Frost -1	0	0.12	9	9	NA	NA	NA	NA	NA	NA
POE	Poa glauca	26	SR26-17	Frost -1	0	0.12	9	9	NA	NA	NA	NA	NA	NA
POE	Poa glauca	26	SR26-24	Frost -1	0	0.12	9	9	NA	NA	NA	NA	NA	NA
POE	Poa glauca	26	SR26-27	Frost -1	NA	NA	9	9	NA	NA	NA	NA	NA	NA
POE	Poa glauca	26	SR26-36	Frost -1	NA	NA	9	9	NA	NA	NA	NA	NA	NA
POE	Poa glauca	26	SR26-38	Frost -1	NA	NA	9	9	NA	NA	NA	NA	NA	NA
POE	Poa glauca	26	SR26-43	Frost -1	NA	NA	9	9	NA	NA	NA	NA	NA	NA
POE	Poa glauca	26	SR26-5	Frost -1	NA	NA	9	9	NA	NA	NA	NA	NA	NA
POE	Poa glauca	26	SR26-7	Frost -1	NA	NA	9	9	NA	NA	NA	NA	NA	NA
POE	Anthoxanthum odoratum	28	SR28-1	Frost -1	0.04	0.06	9	9	NA	NA	NA	NA	NA	NA
POE	Anthoxanthum odoratum	28	SR28-10	Frost -1	0	0.1	9	9	NA	NA	NA	NA	NA	NA
POE	Anthoxanthum odoratum	28	SR28-12	Frost -1	0	0.06	9	9	NA	NA	NA	NA	NA	NA
POE	Anthoxanthum odoratum	28	SR28-23	Frost -1	0	0.1	9	9	NA	NA	NA	NA	NA	NA
POE	Anthoxanthum odoratum	28	SR28-3	Frost -1	NA	NA	9	9	NA	NA	NA	NA	NA	NA
POE	Anthoxanthum odoratum	28	SR28-42	Frost -1	NA	NA	9	9	NA	NA	NA	NA	NA	NA
POE	Anthoxanthum odoratum	28	SR28-48	Frost -1	NA	NA	9	9	NA	NA	NA	NA	NA	NA
POE	Anthoxanthum odoratum	28	SR28-5	Frost -1	NA	NA	9	9	NA	NA	NA	NA	NA	NA
POE	Anthoxanthum odoratum	28	SR28-6	Frost -1	NA	NA	9	9	NA	NA	NA	NA	NA	NA
POE	Anthoxanthum odoratum	28	SR28-8	Frost -1	NA	NA	9	9	NA	NA	NA	NA	NA	NA
POE	Phalaris arundinacea	29	SR29-13	Frost -1	0.02	0.18	9	9	NA	NA	NA	NA	NA	NA
POE	Phalaris arundinacea	29	SR29-18	Frost -1	0	0.14	9	9	NA	NA	NA	NA	NA	NA
POE	Phalaris arundinacea	29	SR29-19	Frost -1	0.04	0.16	4	7	NA	NA	NA	NA	NA	NA
POE	Phalaris arundinacea	29	SR29-20	Frost -1	0	0.2	9	9	NA	NA	NA	NA	NA	NA
POE	Phalaris arundinacea	29	SR29-23	Frost -1	NA	NA	9	8	NA	NA	NA	NA	NA	NA
POE	Phalaris arundinacea	29	SR29-24	Frost -1	NA	NA	9	9	NA	NA	NA	NA	NA	NA
POE	Phalaris arundinacea	29	SR29-37	Frost -1	NA	NA	9	9	NA	NA	NA	NA	NA	NA
POE	Phalaris arundinacea	29	SR29-38	Frost -1	NA	NA	9	9	NA	NA	NA	NA	NA	NA
POE	Phalaris arundinacea	29	SR29-41	Frost -1	NA	NA	6	7	NA	NA	NA	NA	NA	NA
POE	Phalaris arundinacea	29	SR29-42	Frost -1	NA	NA	9	9	NA	NA	NA	NA	NA	NA
POE	Calamagrostis purpurea	30	SR30-11	Frost -1	0	0.06	9	9	NA	NA	NA	NA	NA	NA
POE	Calamagrostis purpurea	30	SR30-19	Frost -1	0	0.06	9	6	NA	NA	NA	NA	NA	NA
POE	Calamagrostis purpurea	30	SR30-29	Frost -1	0	0.1	9	9	NA	NA	NA	NA	NA	NA
POE	Calamagrostis purpurea	30	SR30-33	Frost -1	0	0.12	9	9	NA	NA	NA	NA	NA	NA
POE	Calamagrostis purpurea	30	SR30-37	Frost -1	NA	NA	9	9	NA	NA	NA	NA	NA	NA
POE	Calamagrostis purpurea	30	SR30-4	Frost -1	NA	NA	9	9	NA	NA	NA	NA	NA	NA
POE	Calamagrostis purpurea	30	SR30-40	Frost -1	NA	NA	9	9	NA	NA	NA	NA	NA	NA
POE	Calamagrostis purpurea	30	SR30-45	Frost -1	NA	NA	9	9	NA	NA	NA	NA	NA	NA
POE	Calamagrostis purpurea	30	SR30-46	Frost -1	NA	NA	9	9	NA	NA	NA	NA	NA	NA
POE	Calamagrostis purpurea	30	SR30-6	Frost -1	NA	NA	9	9	NA	NA	NA	NA	NA	NA
POE	Agrostis canina	31	SR31-12	Frost -1	0	0.1	9	9	NA	NA	NA	NA	NA	NA
POE	Agrostis canina	31	SR31-16	Frost -1	0.04	0.1	9	9	NA	NA	NA	NA	NA	NA
POE	Agrostis canina	31	SR31-24	Frost -1	0	0.1	9	9	NA	NA	NA	NA	NA	NA
POE	Agrostis canina	31	SR31-3	Frost -1	0	0.08	9	9	NA	NA	NA	NA	NA	NA
POE	Agrostis canina	31	SR31-30	Frost -1	NA	NA	9	9	NA	NA	NA	NA	NA	NA
POE	Agrostis canina	31	SR31-34	Frost -1	NA	NA	9	9	NA	NA	NA	NA	NA	NA
POE	Agrostis canina	31	SR31-40	Frost -1	NA	NA	9	9	NA	NA	NA	NA	NA	NA
POE	Agrostis canina	31	SR31-5	Frost -1	NA	NA	9	9	NA	NA	NA	NA	NA	NA
POE	Agrostis canina	31	SR31-6	Frost -1	NA	NA	9	9	NA	NA	NA	NA	NA	NA
POE	Agrostis canina	31	SR31-7	Frost -1	NA	NA	9	9	NA	NA	NA	NA	NA	NA
POE	Polypogon viridis	32	SR32-12	Frost -1	0	0.1	9	9	NA	NA	NA	NA	NA	NA
POE	Polypogon viridis	32	SR32-15	Frost -1	0.04	0.12	9	9	NA	NA	NA	NA	NA	NA
POE	Polypogon viridis	32	SR32-17	Frost -1	0	0.1	9	9	NA	NA	NA	NA	NA	NA
POE	Polypogon viridis	32	SR32-20	Frost -1	0	0.04	9	9	NA	NA	NA	NA	NA	NA
POE	Polypogon viridis	32	SR32-24	Frost -1	NA	NA	7	9	NA	NA	NA	NA	NA	NA
POE	Polypogon viridis	32	SR32-28	Frost -1	NA	NA	9	9	NA	NA	NA	NA	NA	NA
POE	Polypogon viridis	32	SR32-30	Frost -1	NA	NA	9	9	NA	NA	NA	NA	NA	NA
POE	Polypogon viridis	32	SR32-39	Frost -1	NA	NA	9	9	NA	NA	NA	NA	NA	NA
POE	Helictotrichon pratense	33	SR33-14	Frost -1	0	0.06	9	9	NA	NA	NA	NA	NA	NA
POE	Helictotrichon pratense	33	SR33-19	Frost -1	0	0.08	9	9	NA	NA	NA	NA	NA	NA
POE	Helictotrichon pratense	33	SR33-20	Frost -1	0	0.1	9	9	NA	NA	NA	NA	NA	NA
POE	Helictotrichon pratense	33	SR33-24	Frost -1	0	0.06	9	9	NA	NA	NA	NA	NA	NA
POE	Helictotrichon pratense	33	SR33-3	Frost -1	NA	NA	9	9	NA	NA	NA	NA	NA	NA
POE	Helictotrichon pratense	33	SR33-36	Frost -1	NA	NA	9	9	NA	NA	NA	NA	NA	NA
POE	Helictotrichon pratense	33	SR33-42	Frost -1	NA	NA	9	9	NA	NA	NA	NA	NA	NA
POE	Helictotrichon pratense	33	SR33-43	Frost -1	NA	NA	9	9	NA	NA	NA	NA	NA	NA
POE	Helictotrichon pratense	33	SR33-46	Frost -1	NA	NA	9	9	NA	NA	NA	NA	NA	NA
POE	Helictotrichon pratense	33	SR33-47	Frost -1	NA	NA	9	9	NA	NA	NA	NA	NA	NA
POE	Koeleria glauca	35	SR35-1	Frost -1	0	0.04	9	9	NA	NA	NA	NA	NA	NA
POE	Koeleria glauca	35	SR35-12	Frost -1	0	0.04	9	9	NA	NA	NA	NA	NA	NA
POE	Koeleria glauca	35	SR35-16	Frost -1	0	0.04	9	9	NA	NA	NA	NA	NA	NA
POE	Koeleria glauca	35	SR35-17	Frost -1	0	0.06	9	9	NA	NA	NA	NA	NA	NA
POE	Koeleria glauca	35	SR35-31	Frost -1	NA	NA	9	9	NA	NA	NA	NA	NA	NA
POE	Koeleria glauca	35	SR35-32	Frost -1	NA	NA	9	9	NA	NA	NA	NA	NA	NA
POE	Koeleria glauca	35	SR35-33	Frost -1	NA	NA	9	9	NA	NA	NA	NA	NA	NA
POE	Koeleria glauca	35	SR35-40	Frost -1	NA	NA	9	9	NA	NA	NA	NA	NA	NA
POE	Koeleria glauca	35	SR35-43	Frost -1	NA	NA	9	9	NA	NA	NA	NA	NA	NA
POE	Koeleria glauca	35	SR35-46	Frost -1	NA	NA	9	9	NA	NA	NA	NA	NA	NA
POE	Trisetum flavescens	36	SR36-12	Frost -1	0	0.06	9	9	NA	NA	NA	NA	NA	NA
POE	Trisetum flavescens	36	SR36-14	Frost -1	0	0.06	9	9	NA	NA	NA	NA	NA	NA
POE	Trisetum flavescens	36	SR36-17	Frost -1	0	0.06	9	9	NA	NA	NA	NA	NA	NA
POE	Trisetum flavescens	36	SR36-21	Frost -1	0	0.06	9	9	NA	NA	NA	NA	NA	NA
POE	Trisetum flavescens	36	SR36-23	Frost -1	NA	NA	9	9	NA	NA	NA	NA	NA	NA
POE	Trisetum flavescens	36	SR36-25	Frost -1	NA	NA	9	9	NA	NA	NA	NA	NA	NA
POE	Trisetum flavescens	36	SR36-3	Frost -1	NA	NA	9	9	NA	NA	NA	NA	NA	NA
POE	Trisetum flavescens	36	SR36-38	Frost -1	NA	NA	9	9	NA	NA	NA	NA	NA	NA
POE	Trisetum flavescens	36	SR36-6	Frost -1	NA	NA	9	9	NA	NA	NA	NA	NA	NA
POE	Trisetum flavescens	36	SR36-9	Frost -1	NA	NA	9	9	NA	NA	NA	NA	NA	NA
POE	Briza minor	37	SR37-11	Frost -1	0.06	0.12	3	5	NA	NA	NA	NA	NA	NA
POE	Briza minor	37	SR37-12	Frost -1	0	0.08	9	9	NA	NA	NA	NA	NA	NA
POE	Briza minor	37	SR37-26	Frost -1	0	0.06	7	9	NA	NA	NA	NA	NA	NA
POE	Briza minor	37	SR37-36	Frost -1	0	0.1	7	9	NA	NA	NA	NA	NA	NA
POE	Briza minor	37	SR37-37	Frost -1	NA	NA	2	3	NA	NA	NA	NA	NA	NA
POE	Briza minor	37	SR37-40	Frost -1	NA	NA	7	9	NA	NA	NA	NA	NA	NA
POE	Briza minor	37	SR37-46	Frost -1	NA	NA	5	9	NA	NA	NA	NA	NA	NA
POE	Briza minor	37	SR37-47	Frost -1	NA	NA	1	2	NA	NA	NA	NA	NA	NA
POE	Briza minor	37	SR37-6	Frost -1	NA	NA	6	9	NA	NA	NA	NA	NA	NA
POE	Briza minor	37	SR37-7	Frost -1	NA	NA	7	9	NA	NA	NA	NA	NA	NA
POE	Briza media	38	SR38-10	Frost -1	0	0.08	8	9	NA	NA	NA	NA	NA	NA
POE	Briza media	38	SR38-13	Frost -1	0	0.08	8	9	NA	NA	NA	NA	NA	NA
POE	Briza media	38	SR38-14	Frost -1	0	0.08	7	9	NA	NA	NA	NA	NA	NA
POE	Briza media	38	SR38-27	Frost -1	0	0.14	7	9	NA	NA	NA	NA	NA	NA
POE	Briza media	38	SR38-30	Frost -1	NA	NA	8	9	NA	NA	NA	NA	NA	NA
POE	Briza media	38	SR38-31	Frost -1	NA	NA	7	9	NA	NA	NA	NA	NA	NA
POE	Briza media	38	SR38-39	Frost -1	NA	NA	5	6	NA	NA	NA	NA	NA	NA
POE	Briza media	38	SR38-46	Frost -1	NA	NA	8	9	NA	NA	NA	NA	NA	NA
POE	Briza media	38	SR38-7	Frost -1	NA	NA	0	1	NA	NA	NA	NA	NA	NA
POE	Briza media	38	SR38-8	Frost -1	NA	NA	7	9	NA	NA	NA	NA	NA	NA
POE	Agrostis capillaris	39	SR39-17	Frost -1	0.04	0.16	9	9	NA	NA	NA	NA	NA	NA
POE	Agrostis capillaris	39	SR39-2	Frost -1	0	0.12	9	9	NA	NA	NA	NA	NA	NA
POE	Agrostis capillaris	39	SR39-26	Frost -1	0	0.1	9	9	NA	NA	NA	NA	NA	NA
POE	Agrostis capillaris	39	SR39-27	Frost -1	0.02	0.18	9	9	NA	NA	NA	NA	NA	NA
POE	Agrostis capillaris	39	SR39-32	Frost -1	NA	NA	9	9	NA	NA	NA	NA	NA	NA
POE	Agrostis capillaris	39	SR39-34	Frost -1	NA	NA	9	9	NA	NA	NA	NA	NA	NA
POE	Agrostis capillaris	39	SR39-36	Frost -1	NA	NA	9	9	NA	NA	NA	NA	NA	NA
POE	Agrostis capillaris	39	SR39-4	Frost -1	NA	NA	9	9	NA	NA	NA	NA	NA	NA
POE	Agrostis capillaris	39	SR39-42	Frost -1	NA	NA	9	9	NA	NA	NA	NA	NA	NA
POE	Agrostis capillaris	39	SR39-44	Frost -1	NA	NA	9	9	NA	NA	NA	NA	NA	NA
POE	Trisetum spicatum	40	SR40-15	Frost -1	0	0.06	9	9	NA	NA	NA	NA	NA	NA
POE	Trisetum spicatum	40	SR40-20	Frost -1	0	0.06	9	9	NA	NA	NA	NA	NA	NA
POE	Trisetum spicatum	40	SR40-21	Frost -1	0	0.04	9	9	NA	NA	NA	NA	NA	NA
POE	Trisetum spicatum	40	SR40-22	Frost -1	0	0.04	9	9	NA	NA	NA	NA	NA	NA
POE	Trisetum spicatum	40	SR40-34	Frost -1	NA	NA	9	9	NA	NA	NA	NA	NA	NA
POE	Trisetum spicatum	40	SR40-41	Frost -1	NA	NA	9	9	NA	NA	NA	NA	NA	NA
POE	Trisetum spicatum	40	SR40-44	Frost -1	NA	NA	9	9	NA	NA	NA	NA	NA	NA
POE	Trisetum spicatum	40	SR40-45	Frost -1	NA	NA	9	9	NA	NA	NA	NA	NA	NA
POE	Trisetum spicatum	40	SR40-47	Frost -1	NA	NA	9	9	NA	NA	NA	NA	NA	NA
POE	Trisetum spicatum	40	SR40-6	Frost -1	NA	NA	9	9	NA	NA	NA	NA	NA	NA
POE	Agrostis mertensii	41	SR41-13	Frost -1	0	0.02	7	8	NA	NA	NA	NA	NA	NA
POE	Agrostis mertensii	41	SR41-18	Frost -1	0	0.04	9	9	NA	NA	NA	NA	NA	NA
POE	Agrostis mertensii	41	SR41-20	Frost -1	0	0.04	9	9	NA	NA	NA	NA	NA	NA
POE	Agrostis mertensii	41	SR41-28	Frost -1	0	0	9	9	NA	NA	NA	NA	NA	NA
POE	Agrostis mertensii	41	SR41-31	Frost -1	NA	NA	9	9	NA	NA	NA	NA	NA	NA
POE	Agrostis mertensii	41	SR41-5	Frost -1	NA	NA	9	9	NA	NA	NA	NA	NA	NA
TRI	Elymus repens	43	SR43-12	Frost -1	0.02	0.16	9	9	NA	NA	NA	NA	NA	NA
TRI	Elymus repens	43	SR43-15	Frost -1	0	0.1	9	9	NA	NA	NA	NA	NA	NA
TRI	Elymus repens	43	SR43-16	Frost -1	0	0.14	9	9	NA	NA	NA	NA	NA	NA
TRI	Elymus repens	43	SR43-19	Frost -1	0.06	0.14	9	9	NA	NA	NA	NA	NA	NA
TRI	Elymus repens	43	SR43-22	Frost -1	NA	NA	9	9	NA	NA	NA	NA	NA	NA
TRI	Elymus repens	43	SR43-34	Frost -1	NA	NA	9	9	NA	NA	NA	NA	NA	NA
TRI	Elymus repens	43	SR43-39	Frost -1	NA	NA	9	9	NA	NA	NA	NA	NA	NA
TRI	Elymus repens	43	SR43-41	Frost -1	NA	NA	9	9	NA	NA	NA	NA	NA	NA
TRI	Elymus repens	43	SR43-43	Frost -1	NA	NA	9	9	NA	NA	NA	NA	NA	NA
TRI	Elymus repens	43	SR43-7	Frost -1	NA	NA	9	9	NA	NA	NA	NA	NA	NA
TRI	Triticum turgidum	44	SR44-10	Frost -1	0	0.16	9	9	NA	NA	NA	NA	NA	NA
TRI	Triticum turgidum	44	SR44-12	Frost -1	0	0.2	9	9	NA	NA	NA	NA	NA	NA
TRI	Triticum turgidum	44	SR44-16	Frost -1	0	0.26	9	9	NA	NA	NA	NA	NA	NA
TRI	Triticum turgidum	44	SR44-24	Frost -1	0	0.2	9	9	NA	NA	NA	NA	NA	NA
TRI	Triticum turgidum	44	SR44-28	Frost -1	NA	NA	9	9	NA	NA	NA	NA	NA	NA
TRI	Triticum turgidum	44	SR44-34	Frost -1	NA	NA	9	9	NA	NA	NA	NA	NA	NA
TRI	Triticum turgidum	44	SR44-37	Frost -1	NA	NA	9	9	NA	NA	NA	NA	NA	NA
TRI	Triticum turgidum	44	SR44-40	Frost -1	NA	NA	9	9	NA	NA	NA	NA	NA	NA
TRI	Triticum turgidum	44	SR44-5	Frost -1	NA	NA	9	9	NA	NA	NA	NA	NA	NA
TRI	Triticum turgidum	44	SR44-8	Frost -1	NA	NA	9	9	NA	NA	NA	NA	NA	NA
TRI	Aegilops triuncialis	45	SR45-1	Frost -1	0	0.14	9	9	NA	NA	NA	NA	NA	NA
TRI	Aegilops triuncialis	45	SR45-10	Frost -1	0	0.14	9	9	NA	NA	NA	NA	NA	NA
TRI	Aegilops triuncialis	45	SR45-17	Frost -1	0	0.16	9	9	NA	NA	NA	NA	NA	NA
TRI	Aegilops triuncialis	45	SR45-2	Frost -1	0	0.26	9	9	NA	NA	NA	NA	NA	NA
TRI	Aegilops triuncialis	45	SR45-25	Frost -1	NA	NA	9	9	NA	NA	NA	NA	NA	NA
TRI	Aegilops triuncialis	45	SR45-31	Frost -1	NA	NA	9	9	NA	NA	NA	NA	NA	NA
TRI	Aegilops triuncialis	45	SR45-39	Frost -1	NA	NA	9	9	NA	NA	NA	NA	NA	NA
TRI	Aegilops triuncialis	45	SR45-40	Frost -1	NA	NA	9	9	NA	NA	NA	NA	NA	NA
TRI	Aegilops triuncialis	45	SR45-44	Frost -1	NA	NA	9	9	NA	NA	NA	NA	NA	NA
TRI	Aegilops triuncialis	45	SR45-7	Frost -1	NA	NA	9	9	NA	NA	NA	NA	NA	NA
TRI	Elymus hystrix	47	SR47-10	Frost -1	0	0.16	9	9	NA	NA	NA	NA	NA	NA
TRI	Elymus hystrix	47	SR47-12	Frost -1	0	0.14	9	9	NA	NA	NA	NA	NA	NA
TRI	Elymus hystrix	47	SR47-14	Frost -1	0	0.14	9	9	NA	NA	NA	NA	NA	NA
TRI	Elymus hystrix	47	SR47-15	Frost -1	0	0.18	9	9	NA	NA	NA	NA	NA	NA
TRI	Elymus hystrix	47	SR47-29	Frost -1	NA	NA	9	9	NA	NA	NA	NA	NA	NA
TRI	Elymus hystrix	47	SR47-4	Frost -1	NA	NA	9	9	NA	NA	NA	NA	NA	NA
TRI	Elymus hystrix	47	SR47-42	Frost -1	NA	NA	9	9	NA	NA	NA	NA	NA	NA
TRI	Elymus hystrix	47	SR47-5	Frost -1	NA	NA	9	9	NA	NA	NA	NA	NA	NA
TRI	Elymus hystrix	47	SR47-7	Frost -1	NA	NA	9	9	NA	NA	NA	NA	NA	NA
TRI	Elymus hystrix	47	SR47-9	Frost -1	NA	NA	9	9	NA	NA	NA	NA	NA	NA
TRI	Hordeum jubatum	48	SR48-10	Frost -1	0	0.08	9	9	NA	NA	NA	NA	NA	NA
TRI	Hordeum jubatum	48	SR48-12	Frost -1	0	0.08	9	9	NA	NA	NA	NA	NA	NA
TRI	Hordeum jubatum	48	SR48-18	Frost -1	0	0.08	9	9	NA	NA	NA	NA	NA	NA
TRI	Hordeum jubatum	48	SR48-19	Frost -1	0	0.06	9	9	NA	NA	NA	NA	NA	NA
TRI	Hordeum jubatum	48	SR48-26	Frost -1	NA	NA	9	9	NA	NA	NA	NA	NA	NA
TRI	Hordeum jubatum	48	SR48-27	Frost -1	NA	NA	9	9	NA	NA	NA	NA	NA	NA
TRI	Hordeum jubatum	48	SR48-37	Frost -1	NA	NA	9	9	NA	NA	NA	NA	NA	NA
TRI	Hordeum jubatum	48	SR48-40	Frost -1	NA	NA	9	9	NA	NA	NA	NA	NA	NA
TRI	Hordeum jubatum	48	SR48-41	Frost -1	NA	NA	9	9	NA	NA	NA	NA	NA	NA
TRI	Hordeum jubatum	48	SR48-9	Frost -1	NA	NA	9	9	NA	NA	NA	NA	NA	NA
TRI	Dasypyrum villosum	50	SR50-13	Frost -1	0	0.1	9	9	NA	NA	NA	NA	NA	NA
TRI	Dasypyrum villosum	50	SR50-25	Frost -1	0	0.12	9	9	NA	NA	NA	NA	NA	NA
TRI	Dasypyrum villosum	50	SR50-27	Frost -1	0	0.16	0	0	NA	NA	NA	NA	NA	NA
TRI	Dasypyrum villosum	50	SR50-3	Frost -1	0	0.2	9	9	NA	NA	NA	NA	NA	NA
TRI	Dasypyrum villosum	50	SR50-30	Frost -1	NA	NA	9	9	NA	NA	NA	NA	NA	NA
TRI	Dasypyrum villosum	50	SR50-38	Frost -1	NA	NA	9	9	NA	NA	NA	NA	NA	NA
TRI	Dasypyrum villosum	50	SR50-40	Frost -1	NA	NA	9	9	NA	NA	NA	NA	NA	NA
TRI	Dasypyrum villosum	50	SR50-44	Frost -1	NA	NA	9	9	NA	NA	NA	NA	NA	NA
TRI	Dasypyrum villosum	50	SR50-5	Frost -1	NA	NA	9	9	NA	NA	NA	NA	NA	NA
TRI	Dasypyrum villosum	50	SR50-7	Frost -1	NA	NA	9	9	NA	NA	NA	NA	NA	NA
TRI	Agropyron cristatum	52	SR52-11	Frost -1	0	0.1	9	9	NA	NA	NA	NA	NA	NA
TRI	Agropyron cristatum	52	SR52-2	Frost -1	0	0.06	9	9	NA	NA	NA	NA	NA	NA
TRI	Agropyron cristatum	52	SR52-20	Frost -1	NA	NA	0	0	NA	NA	NA	NA	NA	NA
TRI	Agropyron cristatum	52	SR52-21	Frost -1	0	0.06	9	9	NA	NA	NA	NA	NA	NA
TRI	Agropyron cristatum	52	SR52-25	Frost -1	NA	NA	8	9	NA	NA	NA	NA	NA	NA
TRI	Agropyron cristatum	52	SR52-27	Frost -1	0.04	0.1	9	9	NA	NA	NA	NA	NA	NA
TRI	Agropyron cristatum	52	SR52-3	Frost -1	NA	NA	9	9	NA	NA	NA	NA	NA	NA
TRI	Agropyron cristatum	52	SR52-31	Frost -1	NA	NA	8	9	NA	NA	NA	NA	NA	NA
TRI	Agropyron cristatum	52	SR52-40	Frost -1	NA	NA	9	9	NA	NA	NA	NA	NA	NA
BRA	Brachypodium rupestre	54	SR54-12	Frost -1	0	0.1	9	9	NA	NA	NA	NA	NA	NA
BRA	Brachypodium rupestre	54	SR54-18	Frost -1	0	0.14	9	9	NA	NA	NA	NA	NA	NA
BRA	Brachypodium rupestre	54	SR54-20	Frost -1	0	0.08	9	9	NA	NA	NA	NA	NA	NA
BRA	Brachypodium rupestre	54	SR54-27	Frost -1	0.06	0.16	1	1	NA	NA	NA	NA	NA	NA
BRA	Brachypodium rupestre	54	SR54-33	Frost -1	NA	NA	9	9	NA	NA	NA	NA	NA	NA
BRA	Brachypodium rupestre	54	SR54-39	Frost -1	NA	NA	6	7	NA	NA	NA	NA	NA	NA
BRA	Brachypodium rupestre	54	SR54-41	Frost -1	NA	NA	9	9	NA	NA	NA	NA	NA	NA
BRA	Brachypodium rupestre	54	SR54-46	Frost -1	NA	NA	8	9	NA	NA	NA	NA	NA	NA
BRA	Brachypodium rupestre	54	SR54-48	Frost -1	NA	NA	9	9	NA	NA	NA	NA	NA	NA
BRA	Brachypodium rupestre	54	SR54-8	Frost -1	NA	NA	9	9	NA	NA	NA	NA	NA	NA
MEL	Melica nutans	57	SR57-10	Frost -1	0	0.08	8	9	NA	NA	NA	NA	NA	NA
MEL	Melica nutans	57	SR57-20	Frost -1	0	0.06	8	9	NA	NA	NA	NA	NA	NA
MEL	Melica nutans	57	SR57-21	Frost -1	0	0.1	5	9	NA	NA	NA	NA	NA	NA
MEL	Melica nutans	57	SR57-27	Frost -1	NA	NA	5	9	NA	NA	NA	NA	NA	NA
MEL	Melica nutans	57	SR57-3	Frost -1	NA	NA	8	9	NA	NA	NA	NA	NA	NA
MEL	Melica nutans	57	SR57-33	Frost -1	NA	NA	9	9	NA	NA	NA	NA	NA	NA
MEL	Melica nutans	57	SR57-37	Frost -1	NA	NA	3	4	NA	NA	NA	NA	NA	NA
MEL	Melica nutans	57	SR57-42	Frost -1	NA	NA	5	9	NA	NA	NA	NA	NA	NA
MEL	Melica nutans	57	SR57-45	Frost -1	NA	NA	8	9	NA	NA	NA	NA	NA	NA
MEL	Melica nutans	57	SR57-8	Frost -1	NA	NA	9	9	NA	NA	NA	NA	NA	NA
MEL	Glyceria striata	58	SR58-1	Frost -1	0.04	0.1	5	9	NA	NA	NA	NA	NA	NA
MEL	Glyceria striata	58	SR58-13	Frost -1	0.04	0.08	0	0	NA	NA	NA	NA	NA	NA
MEL	Glyceria striata	58	SR58-21	Frost -1	0	0.06	9	9	NA	NA	NA	NA	NA	NA
MEL	Glyceria striata	58	SR58-22	Frost -1	0	0.04	9	9	NA	NA	NA	NA	NA	NA
MEL	Glyceria striata	58	SR58-31	Frost -1	NA	NA	1	2	NA	NA	NA	NA	NA	NA
MEL	Glyceria striata	58	SR58-34	Frost -1	NA	NA	2	4	NA	NA	NA	NA	NA	NA
MEL	Glyceria striata	58	SR58-36	Frost -1	NA	NA	9	9	NA	NA	NA	NA	NA	NA
MEL	Glyceria striata	58	SR58-38	Frost -1	NA	NA	4	6	NA	NA	NA	NA	NA	NA
MEL	Glyceria striata	58	SR58-41	Frost -1	NA	NA	4	6	NA	NA	NA	NA	NA	NA
MEL	Glyceria striata	58	SR58-8	Frost -1	NA	NA	9	9	NA	NA	NA	NA	NA	NA
MEL	Glyceria occidentalis	61	SR61-10	Frost -1	0	0.08	9	9	NA	NA	NA	NA	NA	NA
MEL	Glyceria occidentalis	61	SR61-12	Frost -1	0	0.1	9	9	NA	NA	NA	NA	NA	NA
MEL	Glyceria occidentalis	61	SR61-14	Frost -1	0	0.1	9	9	NA	NA	NA	NA	NA	NA
MEL	Glyceria occidentalis	61	SR61-17	Frost -1	0.06	0.1	5	7	NA	NA	NA	NA	NA	NA
MEL	Glyceria occidentalis	61	SR61-27	Frost -1	NA	NA	9	9	NA	NA	NA	NA	NA	NA
MEL	Glyceria occidentalis	61	SR61-28	Frost -1	NA	NA	9	9	NA	NA	NA	NA	NA	NA
MEL	Glyceria occidentalis	61	SR61-31	Frost -1	NA	NA	9	9	NA	NA	NA	NA	NA	NA
MEL	Glyceria occidentalis	61	SR61-33	Frost -1	NA	NA	9	9	NA	NA	NA	NA	NA	NA
MEL	Glyceria occidentalis	61	SR61-35	Frost -1	NA	NA	9	9	NA	NA	NA	NA	NA	NA
MEL	Glyceria occidentalis	61	SR61-41	Frost -1	NA	NA	9	9	NA	NA	NA	NA	NA	NA
STI	Nassella hyalina	62	SR62-1	Frost -1	0	0.04	9	9	NA	NA	NA	NA	NA	NA
STI	Nassella hyalina	62	SR62-11	Frost -1	0	0.04	9	9	NA	NA	NA	NA	NA	NA
STI	Nassella hyalina	62	SR62-18	Frost -1	0	0.04	9	9	NA	NA	NA	NA	NA	NA
STI	Nassella hyalina	62	SR62-22	Frost -1	0	0.04	9	9	NA	NA	NA	NA	NA	NA
STI	Nassella hyalina	62	SR62-24	Frost -1	NA	NA	4	4	NA	NA	NA	NA	NA	NA
STI	Nassella hyalina	62	SR62-28	Frost -1	NA	NA	9	9	NA	NA	NA	NA	NA	NA
STI	Nassella hyalina	62	SR62-4	Frost -1	NA	NA	9	9	NA	NA	NA	NA	NA	NA
STI	Nassella hyalina	62	SR62-44	Frost -1	NA	NA	9	9	NA	NA	NA	NA	NA	NA
STI	Nassella hyalina	62	SR62-6	Frost -1	NA	NA	9	9	NA	NA	NA	NA	NA	NA
STI	Nassella hyalina	62	SR62-8	Frost -1	NA	NA	9	9	NA	NA	NA	NA	NA	NA
STI	Stipa capillata	64	SR64-13	Frost -1	0	0.04	9	9	NA	NA	NA	NA	NA	NA
STI	Stipa capillata	64	SR64-14	Frost -1	0	0.04	9	9	NA	NA	NA	NA	NA	NA
STI	Stipa capillata	64	SR64-18	Frost -1	0	0.04	9	9	NA	NA	NA	NA	NA	NA
STI	Stipa capillata	64	SR64-2	Frost -1	0.04	0.08	9	9	NA	NA	NA	NA	NA	NA
STI	Stipa capillata	64	SR64-24	Frost -1	NA	NA	9	9	NA	NA	NA	NA	NA	NA
STI	Stipa capillata	64	SR64-33	Frost -1	NA	NA	9	9	NA	NA	NA	NA	NA	NA
STI	Stipa capillata	64	SR64-36	Frost -1	NA	NA	9	9	NA	NA	NA	NA	NA	NA
STI	Stipa capillata	64	SR64-38	Frost -1	NA	NA	9	9	NA	NA	NA	NA	NA	NA
STI	Stipa capillata	64	SR64-43	Frost -1	NA	NA	9	9	NA	NA	NA	NA	NA	NA
STI	Stipa capillata	64	SR64-46	Frost -1	NA	NA	5	3	NA	NA	NA	NA	NA	NA
STI	Stipa extremiorientalis	65	SR65-11	Frost -1	0	0.06	4	7	NA	NA	NA	NA	NA	NA
STI	Stipa extremiorientalis	65	SR65-24	Frost -1	0	0.06	0	0	NA	NA	NA	NA	NA	NA
STI	Stipa extremiorientalis	65	SR65-26	Frost -1	0	0.06	9	9	NA	NA	NA	NA	NA	NA
STI	Stipa extremiorientalis	65	SR65-32	Frost -1	0	0.06	8	9	NA	NA	NA	NA	NA	NA
STI	Stipa extremiorientalis	65	SR65-34	Frost -1	NA	NA	9	9	NA	NA	NA	NA	NA	NA
STI	Stipa extremiorientalis	65	SR65-39	Frost -1	NA	NA	0	0	NA	NA	NA	NA	NA	NA
STI	Stipa extremiorientalis	65	SR65-40	Frost -1	NA	NA	9	9	NA	NA	NA	NA	NA	NA
STI	Stipa extremiorientalis	65	SR65-41	Frost -1	NA	NA	9	9	NA	NA	NA	NA	NA	NA
STI	Stipa extremiorientalis	65	SR65-48	Frost -1	NA	NA	0	0	NA	NA	NA	NA	NA	NA
STI	Stipa extremiorientalis	65	SR65-8	Frost -1	NA	NA	9	9	NA	NA	NA	NA	NA	NA
STI	Stipa gigantea	66	SR66-15	Frost -1	0	0.06	9	9	NA	NA	NA	NA	NA	NA
STI	Stipa gigantea	66	SR66-17	Frost -1	0.02	0.08	9	9	NA	NA	NA	NA	NA	NA
STI	Stipa gigantea	66	SR66-18	Frost -1	0	0.06	8	9	NA	NA	NA	NA	NA	NA
STI	Stipa gigantea	66	SR66-23	Frost -1	0.02	0.06	2	0	NA	NA	NA	NA	NA	NA
STI	Stipa gigantea	66	SR66-27	Frost -1	NA	NA	4	0	NA	NA	NA	NA	NA	NA
STI	Stipa gigantea	66	SR66-29	Frost -1	NA	NA	3	3	NA	NA	NA	NA	NA	NA
STI	Stipa gigantea	66	SR66-33	Frost -1	NA	NA	6	8	NA	NA	NA	NA	NA	NA
STI	Stipa gigantea	66	SR66-36	Frost -1	NA	NA	6	7	NA	NA	NA	NA	NA	NA
STI	Stipa gigantea	66	SR66-44	Frost -1	NA	NA	9	9	NA	NA	NA	NA	NA	NA
STI	Stipa gigantea	66	SR66-47	Frost -1	NA	NA	1	2	NA	NA	NA	NA	NA	NA
STI	Stipa ichu	67	SR67-1	Frost -1	0.02	0.06	9	9	NA	NA	NA	NA	NA	NA
STI	Stipa ichu	67	SR67-10	Frost -1	0.04	0.06	1	1	NA	NA	NA	NA	NA	NA
STI	Stipa ichu	67	SR67-13	Frost -1	0	0.06	9	9	NA	NA	NA	NA	NA	NA
STI	Stipa ichu	67	SR67-14	Frost -1	0	0.06	9	9	NA	NA	NA	NA	NA	NA
STI	Stipa ichu	67	SR67-19	Frost -1	NA	NA	9	9	NA	NA	NA	NA	NA	NA
STI	Stipa ichu	67	SR67-23	Frost -1	NA	NA	2	2	NA	NA	NA	NA	NA	NA
STI	Stipa ichu	67	SR67-24	Frost -1	NA	NA	9	9	NA	NA	NA	NA	NA	NA
STI	Stipa ichu	67	SR67-35	Frost -1	NA	NA	9	9	NA	NA	NA	NA	NA	NA
STI	Stipa ichu	67	SR67-47	Frost -1	NA	NA	9	9	NA	NA	NA	NA	NA	NA
STI	Stipa ichu	67	SR67-6	Frost -1	NA	NA	9	9	NA	NA	NA	NA	NA	NA
STI	Stipa tenuissima	70	SR70-1	Frost -1	0.06	0.1	9	9	NA	NA	NA	NA	NA	NA
STI	Stipa tenuissima	70	SR70-14	Frost -1	0.06	0.1	0	0	NA	NA	NA	NA	NA	NA
STI	Stipa tenuissima	70	SR70-18	Frost -1	0	0.08	9	9	NA	NA	NA	NA	NA	NA
STI	Stipa tenuissima	70	SR70-25	Frost -1	0.02	0.1	9	9	NA	NA	NA	NA	NA	NA
STI	Stipa tenuissima	70	SR70-26	Frost -1	NA	NA	9	9	NA	NA	NA	NA	NA	NA
STI	Stipa tenuissima	70	SR70-29	Frost -1	NA	NA	9	9	NA	NA	NA	NA	NA	NA
STI	Stipa tenuissima	70	SR70-34	Frost -1	NA	NA	9	9	NA	NA	NA	NA	NA	NA
STI	Stipa tenuissima	70	SR70-4	Frost -1	NA	NA	9	9	NA	NA	NA	NA	NA	NA
STI	Stipa tenuissima	70	SR70-8	Frost -1	NA	NA	0	0	NA	NA	NA	NA	NA	NA
STI	Stipa trichotoma	71	SR71-13	Frost -1	0	0.06	8	9	NA	NA	NA	NA	NA	NA
STI	Stipa trichotoma	71	SR71-21	Frost -1	0	0.08	9	9	NA	NA	NA	NA	NA	NA
STI	Stipa trichotoma	71	SR71-27	Frost -1	0.02	0.12	9	9	NA	NA	NA	NA	NA	NA
STI	Stipa trichotoma	71	SR71-28	Frost -1	0.04	0.12	9	9	NA	NA	NA	NA	NA	NA
STI	Stipa trichotoma	71	SR71-32	Frost -1	NA	NA	8	8	NA	NA	NA	NA	NA	NA
STI	Stipa trichotoma	71	SR71-36	Frost -1	NA	NA	4	6	NA	NA	NA	NA	NA	NA
STI	Stipa trichotoma	71	SR71-41	Frost -1	NA	NA	8	9	NA	NA	NA	NA	NA	NA
STI	Stipa trichotoma	71	SR71-42	Frost -1	NA	NA	7	7	NA	NA	NA	NA	NA	NA
STI	Stipa trichotoma	71	SR71-44	Frost -1	NA	NA	9	9	NA	NA	NA	NA	NA	NA
STI	Stipa trichotoma	71	SR71-6	Frost -1	NA	NA	9	9	NA	NA	NA	NA	NA	NA
STI	Piptochaetium fimbriatum	73	SR73-17	Frost -1	0	0.1	9	9	NA	NA	NA	NA	NA	NA
STI	Piptochaetium fimbriatum	73	SR73-2	Frost -1	0	0.06	9	9	NA	NA	NA	NA	NA	NA
STI	Piptochaetium fimbriatum	73	SR73-25	Frost -1	0	0.06	9	9	NA	NA	NA	NA	NA	NA
STI	Piptochaetium fimbriatum	73	SR73-3	Frost -1	0	0.08	9	9	NA	NA	NA	NA	NA	NA
STI	Piptochaetium fimbriatum	73	SR73-30	Frost -1	NA	NA	0	0	NA	NA	NA	NA	NA	NA
STI	Piptochaetium fimbriatum	73	SR73-8	Frost -1	NA	NA	9	9	NA	NA	NA	NA	NA	NA
STI	Nassella cernua	79	SR79-17	Frost -1	0.02	0.1	5	6	NA	NA	NA	NA	NA	NA
STI	Nassella cernua	79	SR79-21	Frost -1	0	0.06	9	9	NA	NA	NA	NA	NA	NA
STI	Nassella cernua	79	SR79-24	Frost -1	0	0.04	9	9	NA	NA	NA	NA	NA	NA
STI	Nassella cernua	79	SR79-28	Frost -1	0	0.1	9	9	NA	NA	NA	NA	NA	NA
STI	Nassella cernua	79	SR79-32	Frost -1	NA	NA	9	9	NA	NA	NA	NA	NA	NA
STI	Nassella cernua	79	SR79-33	Frost -1	NA	NA	9	9	NA	NA	NA	NA	NA	NA
STI	Nassella cernua	79	SR79-39	Frost -1	NA	NA	9	9	NA	NA	NA	NA	NA	NA
STI	Nassella cernua	79	SR79-44	Frost -1	NA	NA	9	9	NA	NA	NA	NA	NA	NA
STI	Nassella cernua	79	SR79-47	Frost -1	NA	NA	9	9	NA	NA	NA	NA	NA	NA
STI	Nassella cernua	79	SR79-8	Frost -1	NA	NA	6	7	NA	NA	NA	NA	NA	NA
STI	Achnatherum calamagrostis	82	SR82-19	Frost -1	0	0.08	9	9	NA	NA	NA	NA	NA	NA
STI	Achnatherum calamagrostis	82	SR82-20	Frost -1	0	0.2	9	9	NA	NA	NA	NA	NA	NA
STI	Achnatherum calamagrostis	82	SR82-25	Frost -1	0	0.2	9	9	NA	NA	NA	NA	NA	NA
STI	Achnatherum calamagrostis	82	SR82-3	Frost -1	0	0.14	9	9	NA	NA	NA	NA	NA	NA
STI	Achnatherum calamagrostis	82	SR82-30	Frost -1	NA	NA	9	9	NA	NA	NA	NA	NA	NA
STI	Achnatherum calamagrostis	82	SR82-32	Frost -1	NA	NA	9	9	NA	NA	NA	NA	NA	NA
STI	Achnatherum calamagrostis	82	SR82-38	Frost -1	NA	NA	9	9	NA	NA	NA	NA	NA	NA
STI	Achnatherum calamagrostis	82	SR82-45	Frost -1	NA	NA	9	9	NA	NA	NA	NA	NA	NA
STI	Achnatherum calamagrostis	82	SR82-46	Frost -1	NA	NA	9	9	NA	NA	NA	NA	NA	NA
STI	Achnatherum calamagrostis	82	SR82-8	Frost -1	NA	NA	9	9	NA	NA	NA	NA	NA	NA
STI	Stipa conferta	89	SR89-15	Frost -1	0	0.04	9	9	NA	NA	NA	NA	NA	NA
STI	Stipa conferta	89	SR89-16	Frost -1	0.04	0.06	0	0	NA	NA	NA	NA	NA	NA
STI	Stipa conferta	89	SR89-17	Frost -1	0	0	9	9	NA	NA	NA	NA	NA	NA
STI	Stipa conferta	89	SR89-22	Frost -1	0	0.04	9	9	NA	NA	NA	NA	NA	NA
STI	Stipa conferta	89	SR89-28	Frost -1	NA	NA	9	9	NA	NA	NA	NA	NA	NA
STI	Stipa conferta	89	SR89-32	Frost -1	NA	NA	9	9	NA	NA	NA	NA	NA	NA
STI	Stipa conferta	89	SR89-34	Frost -1	NA	NA	9	9	NA	NA	NA	NA	NA	NA
STI	Stipa conferta	89	SR89-37	Frost -1	NA	NA	9	9	NA	NA	NA	NA	NA	NA
STI	Stipa conferta	89	SR89-9	Frost -1	NA	NA	0	1	NA	NA	NA	NA	NA	NA
LYG	Lygeum spartum	92	SR92-11	Frost -1	0	0.24	1	0	NA	NA	NA	NA	NA	NA
LYG	Lygeum spartum	92	SR92-18	Frost -1	0	0.14	2	3	NA	NA	NA	NA	NA	NA
LYG	Lygeum spartum	92	SR92-22	Frost -1	0	0.06	2	2	NA	NA	NA	NA	NA	NA
LYG	Lygeum spartum	92	SR92-34	Frost -1	0	0.3	3	6	NA	NA	NA	NA	NA	NA
LYG	Lygeum spartum	92	SR92-5	Frost -1	NA	NA	1	1	NA	NA	NA	NA	NA	NA
LYG	Lygeum spartum	92	SR92-6	Frost -1	NA	NA	2	3	NA	NA	NA	NA	NA	NA
LYG	Lygeum spartum	92	SR92-7	Frost -1	NA	NA	4	5	NA	NA	NA	NA	NA	NA
LYG	Lygeum spartum	92	SR92-9	Frost -1	NA	NA	3	4	NA	NA	NA	NA	NA	NA
STI	Nassella pubiflora	99	SR99-10	Frost -1	0	0.1	0	0	NA	NA	NA	NA	NA	NA
STI	Nassella pubiflora	99	SR99-14	Frost -1	0	0.12	8	9	NA	NA	NA	NA	NA	NA
STI	Nassella pubiflora	99	SR99-15	Frost -1	0	0.12	0	0	NA	NA	NA	NA	NA	NA
STI	Nassella pubiflora	99	SR99-17	Frost -1	0	0.06	0	0	NA	NA	NA	NA	NA	NA
STI	Nassella pubiflora	99	SR99-24	Frost -1	NA	NA	1	0	NA	NA	NA	NA	NA	NA
STI	Nassella pubiflora	99	SR99-31	Frost -1	NA	NA	0	0	NA	NA	NA	NA	NA	NA
STI	Nassella pubiflora	99	SR99-42	Frost -1	NA	NA	9	9	NA	NA	NA	NA	NA	NA
[truncated: 871 more rows]
